# Supplementary material for: Whole‐Genome Data to Investigate Recent and Historical Dog Introgression Patterns in Italian Wolves
Source: Ecol Evol. 2025 Nov 27;15(12):e72508. doi: 10.1002/ece3.72508 (PMC12658625; doi:10.1002/ece3.72508)
Supplement: Supplementary file 1 — Table S1: Whole‐genome dataset. Yellow = related individual removed from the dataset; orange = non‐admixed Italian wolf; red = admixed Italian wolf; blue = non‐admixed European wolf; purple = non‐admixed dog; green = outgroup. [file ECE3-15-e72508-s012.xlsx]

## Sheet: Foglio1
Sample name	Meta Population	Genus	Species	BreedCategory	Country	BioProject	Accession	Coverage
AfghanHound01	DOG	Canis	familiaris	Afghan Hound		PRJNA208087	SAMN02194722	28.3708
AfghanHound03	DOG	Canis	familiaris	Afghan Hound		PRJNA232497	SAMN02485564	7.64333
AfghanHound04	DOG	Canis	familiaris	Afghan Hound		PRJNA266585	SAMN03168377	17.5661
Akbash01_15287	DOG	Canis	familiaris	Akbash Dog		PRJNA726547	SAMN29011964	49.296
Akita01_12758	DOG	Canis	familiaris	Akita		PRJNA648123	SAMN15625707	19.5588
AlaskanMalamute01_Reseq_30099	DOG	Canis	familiaris	Alaskan Malamute		PRJNA648123	SAMN15625708	37.3542
AlaskanMalamute02	DOG	Canis	familiaris	Alaskan Malamute		PRJNA266585	SAMN03168378	16.3685
AlaskanMalamute03	DOG	Canis	familiaris	Alaskan Malamute		PRJEB16012	SAMEA104091571	17.0484
AlaskanMalamute04	DOG	Canis	familiaris	Alaskan Malamute		PRJEB16012	SAMEA4848707	6.7782
AmericanStaffordshireTerrier01	DOG	Canis	familiaris	American Staffordshire Terrier		PRJEB16012	SAMEA4867927	23.3826
AmericanStaffordshireTerrier02_24262	DOG	Canis	familiaris	American Staffordshire Terrier		PRJNA648123	SAMN15625710	19.0979
AmericanStaffordshireTerrier03_29583	DOG	Canis	familiaris	American Staffordshire Terrier		PRJNA648123	SAMN15625711	20.7475
AnatolianShepherdDog01_7584	DOG	Canis	familiaris	Anatolian Shepherd Dog		PRJNA648123	SAMN15625715	17.5002
AustralianCattleDog01	DOG	Canis	familiaris	Australian Cattle Dog		PRJNA263947	SAMN03323677	28.3248
AustralianCattleDog02	DOG	Canis	familiaris	Australian Cattle Dog		PRJEB13468	SAMEA3928139	19.5888
AustralianCattleDog03	DOG	Canis	familiaris	Australian Cattle Dog		PRJEB16012	SAMEA4504820	20.4994
AustralianCattleDog04	DOG	Canis	familiaris	Australian Cattle Dog		PRJEB16012	SAMEA104091560	25.3688
AustralianCattleDog06	DOG	Canis	familiaris	Australian Cattle Dog		PRJEB16012	SAMEA5657396	21.4664
AustralianShepherd01_27104	DOG	Canis	familiaris	Australian Shepherd		PRJNA685036	SAMN17192043	30.9697
AustralianShepherd02_30713	DOG	Canis	familiaris	Australian Shepherd		PRJNA685036	SAMN17192044	40.9241
AustralianShepherd03_31260	DOG	Canis	familiaris	Australian Shepherd		PRJNA685036	SAMN17192045	26.8512
AustralianShepherd04_33489	DOG	Canis	familiaris	Australian Shepherd		PRJNA685036	SAMN17192046	28.2482
AustralianShepherd05_33555	DOG	Canis	familiaris	Australian Shepherd		PRJNA685036	SAMN17192047	28.5281
Basenji01	DOG	Canis	familiaris	Basenji		PRJNA274504	SAMN03366708	6.41785
Basenji02	DOG	Canis	familiaris	Basenji		PRJNA263947	SAMN04196845	13.9615
Basenji03	DOG	Canis	familiaris	Basenji		PRJNA263947	SAMN03580393	26.9196
Basenji04	DOG	Canis	familiaris	Basenji		PRJNA263947	SAMN06159689	38.846
Basenji05	DOG	Canis	familiaris	Basenji		PRJNA263947	SAMN13655894	37.1408
BavarianHound01	DOG	Canis	familiaris	Bavarian Hound		PRJEB16012	SAMEA104091562	36.6783
Beauceron01_29598	DOG	Canis	familiaris	Beauceron		PRJNA648123	SAMN15625725	18.4549
Beauceron02_31956	DOG	Canis	familiaris	Beauceron		PRJNA648123	SAMN15625895	19.5943
BelgianMalinois01	DOG	Canis	familiaris	Belgian Malinois		PRJNA192935	SAMN01974495	10.6915
BelgianMalinois02	DOG	Canis	familiaris	Belgian Malinois		PRJEB16012	SAMEA4504823	17.0234
BelgianMalinois03	DOG	Canis	familiaris	Belgian Malinois		PRJEB16012	SAMEA4504826	16.6503
BelgianMalinois04	DOG	Canis	familiaris	Belgian Malinois		PRJEB16012	SAMEA104032048	30.8335
BelgianMalinois05	DOG	Canis	familiaris	Belgian Malinois		PRJEB16012	SAMEA104125121	33.5123
BelgianSheepdog01_27485	DOG	Canis	familiaris	Belgian Sheepdog		PRJNA448733	SAMN08872842	45.5056
BelgianSheepdog02_23570	DOG	Canis	familiaris	Belgian Sheepdog		PRJNA448733	SAMN08872843	15.3211
BelgianSheepdog03_23572	DOG	Canis	familiaris	Belgian Sheepdog		PRJNA448733	SAMN08872844	20.0191
BelgianSheepdog04_24974	DOG	Canis	familiaris	Belgian Sheepdog		PRJNA448733	SAMN08872845	14.6308
BelgianSheepdog05_15643	DOG	Canis	familiaris	Belgian Sheepdog		PRJNA448733	SAMN08872846	16.1601
BelgianTervuren01_27484	DOG	Canis	familiaris	Belgian Tervuren		PRJNA448733	SAMN08872849	37.4903
BelgianTervuren02_22754	DOG	Canis	familiaris	Belgian Tervuren		PRJNA448733	SAMN08872850	14.5738
BelgianTervuren03_24639	DOG	Canis	familiaris	Belgian Tervuren		PRJNA448733	SAMN08872851	12.2446
BelgianTervuren04_24613	DOG	Canis	familiaris	Belgian Tervuren		PRJNA448733	SAMN08872859	14.9749
BelgianTervuren05_28307	DOG	Canis	familiaris	Belgian Tervuren		PRJNA448733	SAMN08872852	19.6836
Bern_AlpineDachsbracke	DOG	Canis	familiaris	Alpine Dachsbracke		PRJEB14840	SAMEA4346711	34.9449
BerneseMountainDog01_4679	DOG	Canis	familiaris	Bernese Mountain Dog		PRJNA288568	SAMN03801648	44.4212
BerneseMountainDog02_30814	DOG	Canis	familiaris	Bernese Mountain Dog		PRJNA448733	SAMN08872866	49.0902
BerneseMountainDog03_941	DOG	Canis	familiaris	Bernese Mountain Dog		PRJNA448733	SAMN08872867	9.45044
BerneseMountainDog04_1003	DOG	Canis	familiaris	Bernese Mountain Dog		PRJNA448733	SAMN08872868	10.3343
BerneseMountainDog05_1300	DOG	Canis	familiaris	Bernese Mountain Dog		PRJNA448733	SAMN08872869	9.35487
BlackRussianTerrier01	DOG	Canis	familiaris	Black Russian Terrier		PRJNA263947	SAMN03323668	37.3834
Bloodhound01_25394	DOG	Canis	familiaris	Bloodhound		PRJNA288568	SAMN03801649	39.0068
Boerboel01_21873	DOG	Canis	familiaris	Boerboel		PRJNA648123	SAMN15625739	19.122
Boerboel02_33148	DOG	Canis	familiaris	Boerboel		PRJNA648123	SAMN15625740	20.4688
BorderCollie01	DOG	Canis	familiaris	Border Collie		PRJNA188158	SAMN01908107	10.7368
BorderCollie02	DOG	Canis	familiaris	Border Collie		PRJNA288568	SAMN03801650	18.9138
BorderCollie03	DOG	Canis	familiaris	Border Collie		PRJNA288568	SAMN03801651	28.6626
BorderCollie06	DOG	Canis	familiaris	Border Collie		PRJEB16012	SAMEA4505490	5.51903
BorderCollie07	DOG	Canis	familiaris	Border Collie		PRJEB16012	SAMEA4504821	21.4716
Borzoi01_13141	DOG	Canis	familiaris	Borzoi		PRJNA448733	SAMN08872905	50.8505
BouvierDesFlandres01_29776	DOG	Canis	familiaris	Bouvier des Flandres		PRJNA448733	SAMN08872908	63.3404
BouvierDesFlandres02_30531	DOG	Canis	familiaris	Bouvier des Flandres		PRJNA448733	SAMN08872909	21.8817
BouvierDesFlandres03	DOG	Canis	familiaris	Bouvier des Flandres		PRJNA263947	SAMN06159671	40.9536
BouvierDesFlandres04_28721	DOG	Canis	familiaris	Bouvier Des Flandres		PRJNA685036	SAMN17192061	38.3487
BouvierDesFlandres05_20143	DOG	Canis	familiaris	Bouvier Des Flandres		PRJNA685036	SAMN17192062	25.7801
Boxer01	DOG	Canis	familiaris	Boxer		PRJNA255370	SAMN02921305	29.9085
Boxer02_21522	DOG	Canis	familiaris	Boxer		PRJNA648123	SAMN15625743	22.9064
Boxer03_27749	DOG	Canis	familiaris	Boxer		PRJNA648123	SAMN15625744	20.4473
Briard01_15126	DOG	Canis	familiaris	Briard		PRJNA648123	SAMN15625750	18.0178
Briard02_20209	DOG	Canis	familiaris	Briard		PRJNA648123	SAMN15625751	18.7632
Briard03_20268	DOG	Canis	familiaris	Briard		PRJNA648123	SAMN15625752	19.8433
BullMastiff01	DOG	Canis	familiaris	Bullmastiff		PRJEB16012	SAMEA103949042	13.8461
BullMastiff02_1125	DOG	Canis	familiaris	Bullmastiff		PRJNA648123	SAMN15625763	20.3753
BullMastiff03_26414	DOG	Canis	familiaris	Bullmastiff		PRJNA648123	SAMN15625764	20.6369
CaneCorso01	DOG	Canis	familiaris	Cane Corso		PRJNA263947	SAMN04196864	29.7657
CaneCorso02_27352	DOG	Canis	familiaris	Cane Corso		PRJNA648123	SAMN15625797	22.0103
CaneCorso03	DOG	Canis	familiaris	Cane Corso		PRJNA263947	SAMN12700527	32.0107
CarolinaDog01_7771	DOG	Canis	familiaris	Carolina Dog		PRJNA448733	SAMN08872926	19.4688
CarolinaDog01_Reseq_7771	DOG	Canis	familiaris	Carolina Dog		PRJNA648123	SAMN15625776	19.4688
CarolinaDog03_31703	DOG	Canis	familiaris	Carolina Dog		PRJNA648123	SAMN15625777	21.0938
CarolinaDog04_31707	DOG	Canis	familiaris	Carolina Dog		PRJNA648123	SAMN15625778	17.8291
CatahoulaLeopardDog01_Reseq_33138	DOG	Canis	familiaris	Catahoula Leopard Dog		Unreleased		17.1438
CatahoulaLeopardDog02_33137	DOG	Canis	familiaris	Catahoula Leopard Dog		PRJNA648123	SAMN15625902	19.6945
CatahoulaLeopardDog03_33139	DOG	Canis	familiaris	Catahoula Leopard Dog		PRJNA648123	SAMN15625904	21.1481
CatahoulaLeopardDog04_33152	DOG	Canis	familiaris	Catahoula Leopard Dog		PRJNA648123	SAMN15625905	17.2588
CatahoulaLeopardDog05_33321	DOG	Canis	familiaris	Catahoula Leopard Dog		PRJNA648123	SAMN15625906	18.3305
CaucasianOvcharka01	DOG	Canis	familiaris	Caucasian Ovcharka		PRJNA232497	SAMN02485585	10.3331
CaucasianOvcharka02_7997	DOG	Canis	familiaris	Caucasian Ovcharka		PRJNA648123	SAMN15625779	19.6351
ChesapeakeBayRetriever01	DOG	Canis	familiaris	Chesapeake Bay Retriever		PRJNA263947	SAMN06159679	38.6352
ChesapeakeBayRetriever02_7292	DOG	Canis	familiaris	Chesapeake Bay Retriever		PRJNA648123	SAMN15625780	19.428
ChesapeakeBayRetriever03_12347	DOG	Canis	familiaris	Chesapeake Bay Retriever		PRJNA648123	SAMN15625781	18.5802
ChineseSharpei01	DOG	Canis	familiaris	Chinese Shar Pei		PRJNA327712	SAMN05356426	10.6133
ChineseSharpei02	DOG	Canis	familiaris	Chinese Shar Pei		PRJNA327712	SAMN05356427	10.7233
ChineseSharpei03_11443	DOG	Canis	familiaris	Chinese Shar Pei		PRJNA648123	SAMN15625979	18.4062
ChineseSharpei04_11447	DOG	Canis	familiaris	Chinese Shar Pei		PRJNA648123	SAMN15625980	19.017
ChineseSharpei05_11448	DOG	Canis	familiaris	Chinese Shar Pei		PRJNA648123	SAMN15625981	21.4916
Chinook01	DOG	Canis	familiaris	Chinook		PRJNA263947	SAMN03580382	16.9789
Chinook02_33140	DOG	Canis	familiaris	Chinook		PRJNA648123	SAMN15625801	18.3804
Chinook03_33141	DOG	Canis	familiaris	Chinook		PRJNA648123	SAMN15625802	21.0545
Chinook04_33143	DOG	Canis	familiaris	Chinook		PRJNA648123	SAMN15625803	20.3007
Chinook05_33256	DOG	Canis	familiaris	Chinook		PRJNA648123	SAMN15625804	17.7676
ChowChow01_15630	DOG	Canis	familiaris	Chow Chow		PRJNA448733	SAMN08872955	6.04295
ChowChow02_13802	DOG	Canis	familiaris	Chow Chow		PRJNA448733	SAMN08872956	64.8361
ChowChow05_29846	DOG	Canis	familiaris	Chow Chow		PRJNA648123	SAMN15625786	20.2122
ClumberSpaniel01	DOG	Canis	familiaris	Clumber Spaniel		PRJNA448733	SAMN08872959	18.3149
ClumberSpaniel02_27422	DOG	Canis	familiaris	Clumber Spaniel		PRJNA648123	SAMN15625794	19.8761
ClumberSpaniel03_33091	DOG	Canis	familiaris	Clumber Spaniel		PRJNA648123	SAMN15625795	20.1819
ClumberSpaniel04_33092	DOG	Canis	familiaris	Clumber Spaniel		PRJNA648123	SAMN15625796	19.6011
Coyote01	OUT	Canis	latrans			PRJNA331222	SAMN05879408	24.0709
CurlyCoatedRetriever01	DOG	Canis	familiaris	Curly Coated Retriever		PRJEB16012	SAMEA104091556	22.3259
CurlyCoatedRetriever02	DOG	Canis	familiaris	Curly Coated Retriever		PRJEB16012	SAMEA4848709	46.2469
CurlyCoatedRetriever03	DOG	Canis	familiaris	Curly Coated Retriever		PRJEB16012	SAMEA4848710	35.2947
CurlyCoatedRetriever04	DOG	Canis	familiaris	Curly Coated Retriever		PRJEB16012	SAMEA4867930	31.1511
CurlyCoatedRetriever05	DOG	Canis	familiaris	Curly Coated Retriever		PRJEB16012	SAMEA4867931	29.13
Dalmatian01	DOG	Canis	familiaris	Dalmatian		PRJNA448733	SAMN08872976	34.5204
Dalmatian02	DOG	Canis	familiaris	Dalmatian		PRJNA360671	SAMN06214558	15.5739
Dalmatian03_7305	DOG	Canis	familiaris	Dalmatian		PRJNA648123	SAMN15625819	23.461
Dalmatian04_13301	DOG	Canis	familiaris	Dalmatian		PRJNA648123	SAMN15625820	18.9644
Doberman01	DOG	Canis	familiaris	Doberman Pinscher		PRJNA288568	SAMN03801662	32.2931
Doberman02	DOG	Canis	familiaris	Doberman Pinscher		PRJNA263947	SAMN03580409	27.0783
Doberman03	DOG	Canis	familiaris	Doberman Pinscher		PRJEB16012	SAMEA4509491	7.54702
Doberman04	DOG	Canis	familiaris	Doberman Pinscher		PRJEB16012	SAMEA4509492	8.56702
Doberman05	DOG	Canis	familiaris	Doberman Pinscher		PRJEB16012	SAMEA4505489	40.3793
DogoArgentino01_22900	DOG	Canis	familiaris	Dogo Argentino		PRJNA648123	SAMN15625824	17.0995
DogoArgentino02_33067	DOG	Canis	familiaris	Dogo Argentino		PRJNA648123	SAMN15625825	15.3231
DogueDeBordeaux01_25487	DOG	Canis	familiaris	Dogue De Bordeaux		PRJNA648123	SAMN15625826	17.0838
EnglishFoxhound02_947	DOG	Canis	familiaris	English Foxhound		PRJNA648123	SAMN15625831	19.3865
EnglishFoxhound03_27119	DOG	Canis	familiaris	English Foxhound		PRJNA648123	SAMN15625832	17.11
EnglishMastiff01_21270	DOG	Canis	familiaris	Mastiff English		PRJNA288568	SAMN03801664	73.3827
EnglishMastiff03_24151	DOG	Canis	familiaris	Mastiff		PRJNA648123	SAMN15625914	17.0456
EnglishMastiff04_30097	DOG	Canis	familiaris	Mastiff		PRJNA648123	SAMN15625915	24.0439
EnglishMastiff05	DOG	Canis	familiaris	Mastiff		PRJNA263947	SAMN12700531	25.8694
EntlebucherSennenhund01	DOG	Canis	familiaris	Entlebucher Sennenhund		PRJEB16012	SAMEA4504828	13.7681
EntlebucherSennenhund02	DOG	Canis	familiaris	Entlebucher Sennenhund		PRJEB16012	SAMEA4505497	13.1998
EntlebucherSennenhund03	DOG	Canis	familiaris	Entlebucher Sennenhund		PRJEB16012	SAMEA4504829	12.3218
EntlebucherSennenhund04	DOG	Canis	familiaris	Entlebucher Sennenhund		PRJEB16012	SAMEA4505498	11.9363
EntlebucherSennenhund05	DOG	Canis	familiaris	Entlebucher Sennenhund		PRJEB16012	SAMEA4504830	11.9071
Eurasier01	DOG	Canis	familiaris	Eurasier		PRJEB6079	SAMEA2446720	12.1854
Eurasier02	DOG	Canis	familiaris	Eurasier		PRJEB16012	SAMEA4506889	16.1855
Eurasier03_22815	DOG	Canis	familiaris	Eurasier		PRJNA648123	SAMN15625844	17.3557
FlatCoatedRetriever01_20576	DOG	Canis	familiaris	Flat Coated Retriever		PRJNA288568	SAMN03801666	68.8716
FlatCoatedRetriever02_24743	DOG	Canis	familiaris	Flat Coated Retriever		PRJNA288568	SAMN03801667	44.0783
FlatCoatedRetriever03_28051	DOG	Canis	familiaris	Flat Coated Retriever		PRJNA448733	SAMN08873011	42.4232
GermanShepherd01	DOG	Canis	familiaris	German Shepherd Dog		PRJNA192935	SAMN01974494	11.0961
GermanShepherd02	DOG	Canis	familiaris	German Shepherd Dog		PRJNA233638	SAMN02585201	15.9152
GermanShepherd03	DOG	Canis	familiaris	German Shepherd Dog		PRJNA233638	SAMN02585202	16.695
GermanShepherd04	DOG	Canis	familiaris	German Shepherd Dog		PRJNA233638	SAMN02585203	16.3665
GermanShepherd05	DOG	Canis	familiaris	German Shepherd Dog		PRJNA233638	SAMN02585204	16.2179
GiantSchnauzer01_20570	DOG	Canis	familiaris	Giant Schnauzer		PRJNA685036	SAMN17192081	26.5767
GiantSchnauzer02_21940	DOG	Canis	familiaris	Giant Schnauzer		PRJNA685036	SAMN17192082	27.2144
GiantSchnauzer03_21939	DOG	Canis	familiaris	Giant Schnauzer		PRJNA648123	SAMN15625871	22.7289
GiantSchnauzer04_26265	DOG	Canis	familiaris	Giant Schnauzer		PRJNA648123	SAMN15625872	20.6286
GoldenRetriever01	DOG	Canis	familiaris	Golden Retriever		PRJNA288568	SAMN03801668	43.2089
GoldenRetriever02	DOG	Canis	familiaris	Golden Retriever		PRJNA247491	SAMN03067891	47.8175
GoldenRetriever03	DOG	Canis	familiaris	Golden Retriever		PRJNA247491	SAMN03067895	45.025
GoldenRetriever05	DOG	Canis	familiaris	Golden Retriever		PRJNA247491	SAMN03067878	48.1969
GoldenRetriever06	DOG	Canis	familiaris	Golden Retriever		PRJNA247491	SAMN03275923	32.0678
GordonSetter01	DOG	Canis	familiaris	Gordon Setter		PRJNA263947	SAMN04196859	32.8513
GordonSetter02	DOG	Canis	familiaris	Gordon Setter		PRJNA263947	SAMN06159680	36.1928
GreatDane01_6610	DOG	Canis	familiaris	Great Dane		PRJNA288568	SAMN03801669	61.0202
GreatDane02	DOG	Canis	familiaris	Great Dane		PRJNA318403	SAMN04851098	21.0356
GreatDane03	DOG	Canis	familiaris	Great Dane		PRJNA263947	SAMN06159672	33.8536
GreatDane04	DOG	Canis	familiaris	Great Dane		PRJNA263947	SAMN06159683	40.9899
GreatDane05	DOG	Canis	familiaris	Great Dane		PRJEB16012	SAMEA104091557	33.8165
GreaterSwissMountainDog01_Reseq_25402	DOG	Canis	familiaris	Greater Swiss Mountain Dog		PRJNA648123	SAMN15625870	21.6412
GreaterSwissMountainDog02	DOG	Canis	familiaris	Greater Swiss Mountain Dog		PRJNA263947	SAMN06159674	34.8601
GreaterSwissMountainDog03	DOG	Canis	familiaris	Greater Swiss Mountain Dog		PRJEB16012	SAMEA104656182	28.1498
GreaterSwissMountainDog04	DOG	Canis	familiaris	Greater Swiss Mountain Dog		PRJEB16012	SAMEA104658568	13.8996
GreaterSwissMountainDog05	DOG	Canis	familiaris	Greater Swiss Mountain Dog		PRJEB16012	SAMEA104658570	22.0828
GreatPyrenees01	DOG	Canis	familiaris	Great Pyrenees		PRJNA288568	SAMN03801670	19.3051
Greyhound01	DOG	Canis	familiaris	Greyhound		PRJNA288568	SAMN03801671	18.0336
Greyhound02	DOG	Canis	familiaris	Greyhound		PRJNA247491	SAMN03067872	58.8726
Greyhound03	DOG	Canis	familiaris	Greyhound		PRJNA247491	SAMN03067873	70.6059
Hovawart01	DOG	Canis	familiaris	Hovawart		PRJEB16012	SAMEA4506894	14.5767
Hovawart02	DOG	Canis	familiaris	Hovawart		PRJEB16012	SAMEA4848705	30.0288
Hovawart03	DOG	Canis	familiaris	Hovawart		PRJEB16012	SAMEA4867928	24.3062
IbizanHound01_1171	DOG	Canis	familiaris	Ibizan Hound		PRJNA648123	SAMN15625876	20.6015
IbizanHound02_1172	DOG	Canis	familiaris	Ibizan Hound		PRJNA648123	SAMN15625877	18.5826
IbizanHound03_1228	DOG	Canis	familiaris	Ibizan Hound		PRJNA648123	SAMN15625878	18.5035
IcelandicSheepdog01_30708	DOG	Canis	familiaris	Icelandic Sheepdog		PRJNA648123	SAMN15625883	19.2778
IcelandicSheepdog02_30709	DOG	Canis	familiaris	Icelandic Sheepdog		PRJNA648123	SAMN15625884	19.795
IrishWaterSpaniel01_28373	DOG	Canis	familiaris	Irish Water Spaniel		PRJNA448733	SAMN08873115	55.7604
IrishWaterSpaniel02_30479	DOG	Canis	familiaris	Irish Water Spaniel		PRJNA448733	SAMN08873116	54.5145
IrishWaterSpaniel03_30480	DOG	Canis	familiaris	Irish Water Spaniel		PRJNA448733	SAMN08873117	54.007
IrishWolfhound01_21534	DOG	Canis	familiaris	Irish Wolfhound		PRJNA288568	SAMN03801672	41.0306
Kuvasz01_7774	DOG	Canis	familiaris	Kuvasz		PRJNA726547	SAMN29012004	17.4225
Kuvasz01_Reseq_7774	DOG	Canis	familiaris	Kuvasz		PRJNA648123	SAMN15626061	17.4225
Kuvasz02_6230	DOG	Canis	familiaris	Kuvasz		PRJNA648123	SAMN15626059	16.9517
Kuvasz03_7525	DOG	Canis	familiaris	Kuvasz		PRJNA648123	SAMN15626060	17.9133
LabradorRetriever01	DOG	Canis	familiaris	Labrador Retriever		PRJEB5874	SAMEA2417015	41.3823
LabradorRetriever02	DOG	Canis	familiaris	Labrador Retriever		PRJEB5875	SAMEA2417016	29.1623
LabradorRetriever03	DOG	Canis	familiaris	Labrador Retriever		PRJNA232497	SAMN02485565	9.72002
LabradorRetriever04	DOG	Canis	familiaris	Labrador Retriever		PRJNA288568	SAMN03801675	38.3252
LabradorRetriever05	DOG	Canis	familiaris	Labrador Retriever		PRJNA263947	SAMN04196848	11.9766
Leonberger01	DOG	Canis	familiaris	Leonberger		PRJEB16012	SAMEA103935360	17.1196
Leonberger02	DOG	Canis	familiaris	Leonberger		PRJEB16012	SAMEA104656181	24.5076
Leonberger03	DOG	Canis	familiaris	Leonberger		PRJEB16012	SAMEA4848665	11.783
Leonberger04	DOG	Canis	familiaris	Leonberger		PRJEB16012	SAMEA4848666	11.5089
Leonberger05	DOG	Canis	familiaris	Leonberger		PRJEB16012	SAMEA4848667	8.47894
Maremma01_21897	DOG	Canis	familiaris	Maremma		PRJNA685036	SAMN17192085	27.736
MastinoAbruzzese01_24546	DOG	Canis	familiaris	Mastino Abruzzese		PRJNA685036	SAMN17192086	27.3227
NeapolitanMastiff01_23560	DOG	Canis	familiaris	Neapolitan Mastiff		PRJNA648123	SAMN15625926	22.8623
NeapolitanMastiff02_23561	DOG	Canis	familiaris	Neapolitan Mastiff		PRJNA648123	SAMN15625927	19.4503
Newfoundland01	DOG	Canis	familiaris	Newfoundland		PRJEB16012	SAMEA104500411	22.6611
Newfoundland02	DOG	Canis	familiaris	Newfoundland		PRJEB16012	SAMEA4848701	21.9829
Newfoundland03_29596	DOG	Canis	familiaris	Newfoundland		PRJNA648123	SAMN15625932	19.0467
Newfoundland05_29395	DOG	Canis	familiaris	Newfoundland		PRJNA648123	SAMN15626065	17.2722
NorwegianElkhound01	DOG	Canis	familiaris	Norwegian Elkhound		PRJNA266585	SAMN03168382	19.9255
NorwegianElkhound02_29785	DOG	Canis	familiaris	Norwegian Elkhound		PRJNA448733	SAMN08873199	41.3527
NorwegianElkhound03_1011	DOG	Canis	familiaris	Norwegian Elkhound		PRJNA648123	SAMN15625928	19.4852
NorwegianElkhound04_1012	DOG	Canis	familiaris	Norwegian Elkhound		PRJNA648123	SAMN15625929	19.7293
NorwegianElkhound05_31276	DOG	Canis	familiaris	Norwegian Elkhound		PRJNA648123	SAMN15625930	20.0606
OldEnglishSheepdog01_5990	DOG	Canis	familiaris	Old English Sheepdog		PRJNA648123	SAMN15625940	20.0252
OldEnglishSheepdog02_6003	DOG	Canis	familiaris	Old English Sheepdog		PRJNA648123	SAMN15625941	21.0933
OldEnglishSheepdog03_6014	DOG	Canis	familiaris	Old English Sheepdog		PRJNA648123	SAMN15625942	18.5639
PitBullTerrier01	DOG	Canis	familiaris	Pit Bull Terrier		PRJNA263947	SAMN10940788	29.4844
PitBullTerrier02	DOG	Canis	familiaris	Pit Bull Terrier		PRJNA263947	SAMN10940795	28.4013
PitBullTerrier03	DOG	Canis	familiaris	Pit Bull Terrier		PRJNA263947	SAMN12700538	45.8971
PitBullTerrier04	DOG	Canis	familiaris	Pit Bull Terrier		PRJNA263947	SAMN12700532	22.9637
PortugueseWaterDog01_4528	DOG	Canis	familiaris	Portuguese Water Dog		PRJNA448733	SAMN08873219	43.4287
PortugueseWaterDog02_30033	DOG	Canis	familiaris	Portuguese Water Dog		PRJNA448733	SAMN08873220	56.157
PortugueseWaterDog03_30003	DOG	Canis	familiaris	Portuguese Water Dog		PRJNA448733	SAMN08873221	15.0396
RhodesianRidgeback01	DOG	Canis	familiaris	Rhodesian Ridgeback		PRJNA288568	SAMN03801683	21.4669
RhodesianRidgeback02	DOG	Canis	familiaris	Rhodesian Ridgeback		PRJEB16012	SAMEA4504822	16.422
RhodesianRidgeback03	DOG	Canis	familiaris	Rhodesian Ridgeback		PRJEB16012	SAMEA4505495	9.99839
Rottweiler01_21895	DOG	Canis	familiaris	Rottweiler		PRJNA288568	SAMN03801684	39.2079
Rottweiler02	DOG	Canis	familiaris	Rottweiler		PRJEB7735	SAMEA3121337	12.9132
Rottweiler03	DOG	Canis	familiaris	Rottweiler		PRJNA263947	SAMN03323674	29.1423
Rottweiler04_30461	DOG	Canis	familiaris	Rottweiler		PRJNA448733	SAMN08873251	52.5269
Rottweiler05	DOG	Canis	familiaris	Rottweiler		PRJNA448733	SAMN08873243	32.2988
SaintBernard01_1075	DOG	Canis	familiaris	Saint Bernard		PRJNA288568	SAMN03801685	40.8957
SaintBernard02	DOG	Canis	familiaris	Saint Bernard		PRJNA263947	SAMN03580386	22.4357
SaintBernard03	DOG	Canis	familiaris	Saint Bernard		PRJEB16012	SAMEA4848703	21.9263
SaintBernard04_12750	DOG	Canis	familiaris	Saint Bernard		PRJNA648123	SAMN15626010	18.674
SaintBernard05_12751	DOG	Canis	familiaris	Saint Bernard		PRJNA648123	SAMN15626011	17.4394
Saluki01_1233	DOG	Canis	familiaris	Saluki		PRJNA288568	SAMN03801686	66.4792
Saluki02	DOG	Canis	familiaris	Saluki		PRJNA288568	SAMN03801687	22.3201
Samoyed01_176	DOG	Canis	familiaris	Samoyed		PRJNA448733	SAMN08873258	51.3711
Samoyed02	DOG	Canis	familiaris	Samoyed		PRJNA266585	SAMN03168388	17.7969
Samoyed03_14503	DOG	Canis	familiaris	Samoyed		PRJNA648123	SAMN15625966	18.3191
ScottishDeerhound01	DOG	Canis	familiaris	Scottish Deerhound		PRJNA263947	SAMN03580401	25.1356
ScottishDeerhound02_31237	DOG	Canis	familiaris	Scottish Deerhound		PRJNA685036	SAMN17192099	40.8027
ScottishDeerhound03_31238	DOG	Canis	familiaris	Scottish Deerhound		PRJNA685036	SAMN17192100	41.3104
ScottishDeerhound04_31239	DOG	Canis	familiaris	Scottish Deerhound		PRJNA685036	SAMN17192101	42.0533
ScottishDeerhound05_31240	DOG	Canis	familiaris	Scottish Deerhound		PRJNA685036	SAMN17192102	34.9803
SiberianHusky01_14529	DOG	Canis	familiaris	Siberian Husky		PRJNA288568	SAMN03801690	64.259
SiberianHusky02	DOG	Canis	familiaris	Siberian Husky		PRJEB10823	SAMEA3539249	19.2082
SiberianHusky04	DOG	Canis	familiaris	Siberian Husky		PRJNA266585	SAMN03168389	18.2413
Sloughi01	DOG	Canis	familiaris	Sloughi		PRJEB13468	SAMEA3928143	21.4241
Sloughi02	DOG	Canis	familiaris	Sloughi		PRJEB16012	SAMEA4506885	26.4827
Sloughi03	DOG	Canis	familiaris	Sloughi		PRJEB16012	SAMEA4506888	19.3785
SpinoneItaliano01	DOG	Canis	familiaris	Spinone Italiano		PRJNA263947	SAMN06159677	48.7101
SpinoneItaliano02_937	DOG	Canis	familiaris	Spinone Italiano		PRJNA648123	SAMN15625998	21.1334
SpinoneItaliano03_30560	DOG	Canis	familiaris	Spinone Italiano		PRJNA648123	SAMN15625999	19.2882
SpinoneItaliano04_30561	DOG	Canis	familiaris	Spinone Italiano		PRJNA648123	SAMN15626000	18.062
SpinoneItaliano05_31638	DOG	Canis	familiaris	Spinone Italiano		PRJNA648123	SAMN15626001	22.8419
TibetanMastiff01	DOG	Canis	familiaris	Tibetan Mastiff		PRJNA192935	SAMN01974493	13.5438
TibetanMastiff02	DOG	Canis	familiaris	Tibetan Mastiff China		PRJNA233638	SAMN02570458	16.3681
TibetanMastiff03	DOG	Canis	familiaris	Tibetan Mastiff China		PRJNA233638	SAMN02585152	14.6504
TibetanMastiff04	DOG	Canis	familiaris	Tibetan Mastiff China		PRJNA233638	SAMN02585153	14.9382
TibetanMastiff05	DOG	Canis	familiaris	Tibetan Mastiff China		PRJNA233638	SAMN02585154	14.2451
Tornjak01	DOG	Canis	familiaris	Tornjak		PRJNA232497	SAMN02485567	6.55471
TosaInu01_21914	DOG	Canis	familiaris	Tosa Inu		PRJNA648123	SAMN15626024	17.5934
TosaInu02_25491	DOG	Canis	familiaris	Tosa Inu		PRJNA648123	SAMN15626025	17.8169
TreeingWalkerCoonhound01_23115	DOG	Canis	familiaris	Treeing Walker Coonhound		PRJNA648123	SAMN15626028	17.3583
TreeingWalkerCoonhound02_26987	DOG	Canis	familiaris	Treeing Walker Coonhound		PRJNA648123	SAMN15626029	18.5057
Vizsla01	DOG	Canis	familiaris	Vizsla		PRJEB12339	SAMEA3724570	32.2351
Vizsla02_27015	DOG	Canis	familiaris	Vizsla		PRJNA648123	SAMN15626037	19.51
Vizsla03_27073	DOG	Canis	familiaris	Vizsla		PRJNA648123	SAMN15626038	16.3772
W0893	WIT	Canis	lupus		Italy			26.053
W1023	WIT	Canis	lupus		Italy			28.004
W1456	WIT	Canis	lupus		Italy			20.97
Weimaraner01	DOG	Canis	familiaris	Weimaraner		PRJEB16012	SAMEA4506902	23.9851
Weimaraner02_15384	DOG	Canis	familiaris	Weimaraner		PRJNA648123	SAMN15626040	19.7544
Weimaraner03_13307	DOG	Canis	familiaris	Weimaraner		PRJNA648123	SAMN15626039	17.9854
Weimaraner04	DOG	Canis	familiaris	Weimaraner		PRJNA263947	SAMN13655904	41.5105
Weimaraner05	DOG	Canis	familiaris	Weimaraner		PRJNA263947	SAMN13655903	33.3111
WirehairedPointingGriffon01_27154	DOG	Canis	familiaris	Wirehaired Pointing Griffon		PRJNA648123	SAMN15626046	20.8028
WirehairedPointingGriffon02_27155	DOG	Canis	familiaris	Wirehaired Pointing Griffon		PRJNA648123	SAMN15626047	21.3499
WirehairedPointingGriffon03_27549	DOG	Canis	familiaris	Wirehaired Pointing Griffon		PRJNA648123	SAMN15626048	18.089
WIT1	WIT	Canis	lupus		Italy	PRJEB80121	SAMEA116045426	16.413
WIT10	WIT	Canis	lupus		Italy	PRJEB80121	SAMEA116045435	19.226
WIT11	WIT	Canis	lupus		Italy	PRJEB80121	SAMEA116045437	14.348
WIT12	WIT	Canis	lupus		Italy	PRJEB80121	SAMEA116045438	12.314
WIT13	WIT	Canis	lupus		Italy	PRJEB80121	SAMEA116045439	17.126
WIT2	WIT	Canis	lupus		Italy	PRJEB80121	SAMEA116045427	9.141
WIT3	WIT	Canis	lupus		Italy	PRJEB80121	SAMEA116045428	12.709
WIT4	WIT	Canis	lupus		Italy	PRJEB80121	SAMEA116045429	17.335
WIT5	WIT	Canis	lupus		Italy	PRJEB80121	SAMEA116045430	7.242
WIT6	WIT	Canis	lupus		Italy	PRJEB80121	SAMEA116045431	19.031
WIT7	WIT	Canis	lupus		Italy	PRJEB80121	SAMEA116045432	14.317
WIT8	WIT	Canis	lupus		Italy	PRJEB80121	SAMEA116045433	19.846
WIT9	WIT	Canis	lupus		Italy	PRJEB80121	SAMEA116045434	14.544
Wolf_WO001_895	WNA	Canis	lupus			PRJEB16012	SAMEA104091563	25.162
Wolf_WO002_732	WNA	Canis	lupus			PRJEB16012	SAMEA104091564	20.5575
Wolf_WO003_636	WNA	Canis	lupus			PRJEB16012	SAMEA104091565	24.0234
Wolf01	WASIA	Canis	lupus			PRJNA192935	SAMN01974486	12.4528
Wolf02	WASIA	Canis	lupus			PRJNA192935	SAMN01974487	9.6649
Wolf03	WEU	Canis	lupus			PRJNA192935	SAMN01974488	13.5477
Wolf04	WASIA	Canis	lupus			PRJNA192935	SAMN01974489	9.33504
Wolf05	WASIA	Canis	lupus		China	PRJNA274504	SAMN03366711	28.1687
Wolf06	WEU	Canis	lupus		Croatia	PRJNA274504	SAMN03366712	8.98274
Wolf07	WASIA	Canis	lupus		Israel	PRJNA274504	SAMN03366710	7.0194
Wolf08	WNA	Canis	lupus			PRJNA288568	SAMN03801694	22.284
Wolf100	WNA	Canis	lupus			PRJNA512209	SAMN10662586	15.6334
Wolf101	WNA	Canis	lupus			PRJNA512209	SAMN10662590	16.5507
Wolf102	WNA	Canis	lupus			PRJNA512209	SAMN10662582	17.0704
Wolf103	WNA	Canis	lupus			PRJNA512209	SAMN10662587	15.0691
Wolf104	WNA	Canis	lupus			PRJNA512209	SAMN10662579	16.4567
Wolf105	WNA	Canis	lupus			PRJNA512209	SAMN10662571	14.8292
Wolf106	WNA	Canis	lupus			PRJNA512209	SAMN10662581	17.2284
Wolf107	WNA	Canis	lupus			PRJNA512209	SAMN10662583	20.909
Wolf108	WNA	Canis	lupus			PRJNA512209	SAMN10662591	20.4907
Wolf109	WNA	Canis	lupus			PRJNA512209	SAMN10662588	20.1377
Wolf110	WNA	Canis	lupus			PRJNA512209	SAMN10662580	16.3599
Wolf112	WNA	Canis	lupus			PRJNA331222	SAMN05879409	7.22528
Wolf18	WNA	Canis	lupus		United States	PRJNA255370	SAMN02921310	26.3129
Wolf19	WASIA	Canis	lupus		India	PRJNA255370	SAMN02921311	27.129
Wolf20	WASIA	Canis	lupus		Iran	PRJNA255370	SAMN02921312	29.65
Wolf21	WIT	Canis	lupus		Italy	PRJNA255370	SAMN02921313	6.68044
Wolf22	WNA	Canis	lupus		Mexico	PRJNA255370	SAMN02921314	25.3472
Wolf23	WNA	Canis	lupus		Mexico	PRJNA255370	SAMN02921315	6.13001
Wolf24	WEU	Canis	lupus		Portugal	PRJNA255370	SAMN02921316	27.7977
Wolf25	WNA	Canis	rufus		United States	PRJNA255370	SAMN02921317	28.5001
Wolf26	WNA	Canis	rufus		United States	PRJNA255370	SAMN02921318	7.12487
Wolf27	WEU	Canis	lupus		Spain	PRJNA255370	SAMN02921319	27.37
Wolf28	WNA	Canis	lupus		United States	PRJNA255370	SAMN02921320	27.9369
Wolf29	WNA	Canis	lupus		United States	PRJNA255370	SAMN02921321	25.8537
Wolf30	WNA	Canis	lupus		United States	PRJNA255370	SAMN02921322	6.48707
Wolf31	WASIA	Canis	lupus		China	PRJNA266585	SAMN03168394	17.2259
Wolf32	WASIA	Canis	lupus		China	PRJNA266585	SAMN03168397	15.1332
Wolf33	WASIA	Canis	lupus		China	PRJNA266585	SAMN03168399	19.0856
Wolf34	WASIA	Canis	lupus		China	PRJNA266585	SAMN03168396	17.4116
Wolf35	WASIA	Canis	lupus		China	PRJNA266585	SAMN03168398	31.8593
Wolf36	WASIA	Canis	lupus		China	PRJNA266585	SAMN03168400	21.2439
Wolf37	WASIA	Canis	lupus		China	PRJNA266585	SAMN03168393	11.0496
Wolf38	WASIA	Canis	lupus		China	PRJNA266585	SAMN03168395	9.22011
Wolf39	WEU	Canis	lupus		Spain	PRJNA318403	SAMN04851099	38.6133
Wolf40	WNA	Canis	lupus		United States	PRJNA299506	SAMN04209256	16.4303
Wolf41	WASIA	Canis	lupus		China	PRJNA361023	SAMN06219538	45.4468
Wolf42	WASIA	Canis	lupus		China	PRJNA361023	SAMN06219539	42.5143
Wolf43	WEU	Canis	lupus		Norway	PRJEB20635	SAMEA104090978	12.4584
Wolf44	WEU	Canis	lupus		Sweden	PRJEB20635	SAMEA104091004	14.712
Wolf45	WEU	Canis	lupus		Sweden	PRJEB20635	SAMEA104091005	13.8163
Wolf46	WEU	Canis	lupus		Sweden	PRJEB20635	SAMEA104091007	14.4321
Wolf47	WEU	Canis	lupus		Sweden	PRJEB20635	SAMEA104091033	12.8801
Wolf48	WEU	Canis	lupus		Sweden	PRJEB20635	SAMEA104091035	12.7914
Wolf49	WEU	Canis	lupus		Sweden	PRJEB20635	SAMEA104091044	16.8871
Wolf50	WEU	Canis	lupus		Sweden	PRJEB20635	SAMEA104091053	10.167
Wolf51	WEU	Canis	lupus		Sweden	PRJEB20635	SAMEA104091056	22.1238
Wolf52	WEU	Canis	lupus		Sweden	PRJEB20635	SAMEA104091060	7.14681
Wolf53	WEU	Canis	lupus		Sweden	PRJEB20635	SAMEA104091062	30.5769
Wolf54	WEU	Canis	lupus		Sweden	PRJEB20635	SAMEA104091066	12.4768
Wolf55	WASIA	Canis	lupus		Saudi Arabia	PRJNA494815	SAMN10180428	12.991
Wolf56	WASIA	Canis	lupus		Syria	PRJNA494815	SAMN10180429	13.036
Wolf57	WNA	Canis	lupus		United States	PRJNA494815	SAMN10180430	13.2389
Wolf58	WNA	Canis	lupus		United States	PRJNA496590	SAMN10246085	9.36939
Wolf59	WNA	Canis	lupus		Canada	PRJNA496590	SAMN10246086	12.3766
Wolf60	WNA	Canis	lupus		Canada	PRJNA496590	SAMN10246087	13.1126
Wolf61	WNA	Canis	lupus		Canada	PRJNA496590	SAMN10246088	13.1156
Wolf62	WNA	Canis	lupus		Canada	PRJNA496590	SAMN10246089	13.263
Wolf63	WNA	Canis	lupus		Canada	PRJNA496590	SAMN10246090	8.14681
Wolf64	WNA	Canis	lupus		United States	PRJNA496590	SAMN10246091	12.9083
Wolf65	WNA	Canis	lupus		Canada	PRJNA496590	SAMN10246092	6.6643
Wolf66	WNA	Canis	lupus		Canada	PRJNA496590	SAMN10246093	7.95922
Wolf67	WNA	Canis	lupus		United States	PRJNA496590	SAMN10246094	12.8427
Wolf68	WNA	Canis	lupus		Canada	PRJNA496590	SAMN10246095	12.4361
Wolf69	WNA	Canis	lupus		Canada	PRJNA496590	SAMN10246096	13.3958
Wolf70	WASIA	Canis	lupus		Iran	PRJCA001183	SAMC052941	9.78758
Wolf71	WASIA	Canis	lupus		Iran	PRJCA001183	SAMC052942	15.7975
Wolf72	WASIA	Canis	lupus		Iran	PRJCA001183	SAMC052943	14.6022
Wolf73	WEU	Canis	lupus		Sweden	PRJNA648123	SAMN17023516	18.6301
Wolf74	WEU	Canis	lupus		Sweden	PRJNA648123	SAMN17023517	21.6526
Wolf75	WEU	Canis	lupus		Sweden	PRJNA648123	SAMN17023518	18.3908
Wolf76	WEU	Canis	lupus		Sweden	PRJNA648123	SAMN17023519	20.2643
Wolf77	WEU	Canis	lupus		Sweden	PRJNA648123	SAMN17023520	16.3809
Wolf78	WEU	Canis	lupus		Sweden	PRJNA648123	SAMN17023521	17.7323
Wolf79	WEU	Canis	lupus		Greece	PRJNA648123	SAMN17023496	18.1598
Wolf80	WEU	Canis	lupus		Greece	PRJNA648123	SAMN17023497	18.1252
Wolf81	WEU	Canis	lupus		Greece	PRJNA648123	SAMN17023498	17.3829
Wolf82	WEU	Canis	lupus		Greece	PRJNA648123	SAMN17023499	17.6338
Wolf83	WEU	Canis	lupus		Greece	PRJNA648123	SAMN17023500	17.8822
Wolf84	WEU	Canis	lupus		Greece	PRJNA648123	SAMN17023501	19.9333
Wolf85	WEU	Canis	lupus		Greece	PRJNA648123	SAMN17023502	17.7705
Wolf86	WEU	Canis	lupus		Greece	PRJNA648123	SAMN17023503	16.9019
Wolf87	WEU	Canis	lupus		Greece	PRJNA648123	SAMN17023504	19.099
Wolf88	WEU	Canis	lupus		Greece	PRJNA648123	SAMN17023505	14.4289
Wolf89	WEU	Canis	lupus		Greece	PRJNA648123	SAMN17023506	19.6272
Wolf90	WEU	Canis	lupus		Greece	PRJNA648123	SAMN17023507	17.3082
Wolf91	WNA	Canis	lupus		United States	PRJEB31639	SAMEA7091403	16.2152
Wolf92	WNA	Canis	lupus		United States	PRJNA512209	SAMN10662574	16.7366
Wolf93	WNA	Canis	lupus		United States	PRJNA512209	SAMN10662575	17.0167
Wolf94	WNA	Canis	lupus		United States	PRJNA512209	SAMN10662576	16.6724
Wolf95	WNA	Canis	lupus		United States	PRJNA512209	SAMN10662573	16.5643
Wolf96	WNA	Canis	lupus		United States	PRJNA512209	SAMN10662572	22.8756
Wolf97	WNA	Canis	lupus		United States	PRJNA512209	SAMN10662578	22.6252
Wolf98	WNA	Canis	lupus		United States	PRJNA512209	SAMN10662589	16.085
Wolf99	WNA	Canis	lupus		United States	PRJNA512209	SAMN10662584	23.1437
WolfTibetan01	WASIA	Canis	lupus		China	PRJNA448733	SAMN03652997	23.9696
WolfTibetan02	WASIA	Canis	lupus		China	PRJNA448733	SAMN03653003	23.1476
WolfTibetan03	WASIA	Canis	lupus		China	PRJNA448733	SAMN03652998	23.6834
WolfTibetan04	WASIA	Canis	lupus		China	PRJNA448733	SAMN03653001	24.0322
WolfTibetan05	WASIA	Canis	lupus		China	PRJNA448733	SAMN03653004	21.212
WolfTibetan06	WASIA	Canis	lupus		China	PRJNA448733	SAMN03652999	23.5526
WolfTibetan07	WASIA	Canis	lupus		China	PRJNA448733	SAMN03653000	21.6456
WolfTibetan08	WASIA	Canis	lupus		China	PRJNA448733	SAMN03653002	23.9304
XiasiDog01	DOG	Canis	familiaris	Xiasi Dog		PRJNA232497	SAMN02485580	6.9913
Xoloitzcuintli01	DOG	Canis	familiaris	Xoloitzcuintli		PRJNA232497	SAMN02485566	12.6023
Xoloitzcuintli02_30509	DOG	Canis	familiaris	Xoloitzcuintli		PRJNA648123	SAMN15626053	15.0218
Xoloitzcuintli03_34496	DOG	Canis	familiaris	Xoloitzcuintli		PRJNA648123	SAMN15626054	11.163

## Sheet: Foglio2
Related individuals removed from the dataset
Non-admixed WIT
Admixed WIT
Non-admixed WEU
Non-admixed DOG
Outgroup
