# Supplementary material for: Whole‐Genome Data to Investigate Recent and Historical Dog Introgression Patterns in Italian Wolves
Source: Ecol Evol. 2025 Nov 27;15(12):e72508. doi: 10.1002/ece3.72508 (PMC12658625; doi:10.1002/ece3.72508)
Supplement: Supplementary file 2 — Table S2: Genotype filtering summary for each kind of analyzes. [file ECE3-15-e72508-s003.xlsx]

## Sheet: Foglio1
Kind of analyses	SNPs after filtering
Genome-wide ancestry inference analyses (WIT, WEU, WASIA, WNA, DOG)	1,039,653
Genome-wide ancestry inference analyses (ADMIXTURE) (WIT, WEU, DOG)	555.575
Genome-wide ancestry inference analyses (D-statistics)	4,461,881
Local ancestry inference analyses	4,461,881
Behavior-related genes assessment and shuffling	4,461,881
Selection signatures within Italian wolves	4,461,881
TMRCA of historical dog introgressions under positive selection	4,461,881
