# Supplementary material for: Whole‐Genome Data to Investigate Recent and Historical Dog Introgression Patterns in Italian Wolves
Source: Ecol Evol. 2025 Nov 27;15(12):e72508. doi: 10.1002/ece3.72508 (PMC12658625; doi:10.1002/ece3.72508)
Supplement: Supplementary file 3 — Table S3: List of genes associated with behavioral traits in dogs and captive wolves, tested using the ‘Behavior‐related genes assessment and shuffling’ approach. [file ECE3-15-e72508-s007.xlsx]

## Sheet: Table
Gene Name	Ensemble ID	Specific Behavior/Biological process	Sum Behavior/Sum biological process	Reference
ABCA13	ENSCAFG00000003334	Attachment & Attention Seeking	Sociability	MacLean et al 2019
		Dog Fear	Fearfulness	MacLean et al 2019
ABCC12	ENSCAFG00000010194	Excitability	Excitability	MacLean et al 2019
ABCC4	ENSCAFG00000005433	Owner Aggression	Aggression towards people	MacLean et al 2019
ABCD3	ENSCAFG00000020112	Attachment & Attention Seeking	Sociability	MacLean et al 2019
		Dog Aggression	Aggression towards animals	MacLean et al 2019
		Dog Rivalry	Aggression towards animals	MacLean et al 2019
		Excitability	Excitability	MacLean et al 2019
ABI1	ENSCAFG00000004365	Plays an essential role in synapse formation (Proepper et al. 2007)	Neurodevelopment & neurotransmission	Pilot et al 2021
ABI3BP	ENSCAFG00000009506	Owner Aggression	Aggression towards people	MacLean et al 2019
		Stranger Aggression	Aggression towards people	MacLean et al 2019
ACACA	ENSCAFG00000017996	Dog Rivalry	Aggression towards animals	MacLean et al 2019
ACBD5	ENSCAFG00000004377	Nonsocial Fear	Fearfulness	MacLean et al 2019
ACER3	ENSCAFG00000005192	Attachment & Attention Seeking	Sociability	MacLean et al 2019
ACTN2	ENSCAFG00000010822	Chasing	Aggression towards animals	MacLean et al 2019
ADAM22	ENSCAFG00000001852	Attachment & Attention Seeking	Sociability	MacLean et al 2019
		Energy	Excitability	MacLean et al 2019
ADAMTS2	ENSCAFG00000000334	Dog Fear	Fearfulness	MacLean et al 2019
ADAMTSL3	ENSCAFG00000013288	Owner Aggression	Aggression towards people	MacLean et al 2019
ADCY6	ENSCAFG00000008907	Dopamine signaling	Neurodevelopment & neurotransmission	Pendleton et al 2018
ADGRA3	ENSCAFG00000016531	Energy	Excitability	MacLean et al 2019
ADGRD1	ENSCAFG00000006655	Chasing	Aggression towards animals	MacLean et al 2019
ADGRG7	ENSCAFG00000009327	Dog Aggression	Aggression towards animals	MacLean et al 2019
ADGRL3	ENSCAFG00000002364	Dog Aggression	Aggression towards animals	MacLean et al 2019
		Energy	Excitability	MacLean et al 2019
		Excitability	Excitability	MacLean et al 2019
		Stranger Aggression	Aggression towards people	MacLean et al 2019
AFF3	ENSCAFG00000023079	Excitability	Excitability	MacLean et al 2019
AFG1L	ENSCAFG00000003778	Chasing	Aggression towards animals	MacLean et al 2019
AGMO	ENSCAFG00000002414	Energy	Excitability	MacLean et al 2019
AGPAT5	ENSCAFG00000008568	Attachment & Attention Seeking	Sociability	MacLean et al 2019
		Excitability	Excitability	MacLean et al 2019
AGTPBP1	ENSCAFG00000001358	Dog Rivalry	Aggression towards animals	MacLean et al 2019
AKAP9	ENSCAFG00000001935	Dog Aggression	Aggression towards animals	MacLean et al 2019
ALMS1	ENSCAFG00000008827	Dog Fear	Fearfulness	MacLean et al 2019
ALOXE3	ENSCAFG00000016949	Dog Aggression	Aggression towards animals	MacLean et al 2019
ALS2	ENSCAFG00000012360	Energy	Excitability	MacLean et al 2019
ANGPT1	ENSCAFG00000000693	Stranger Fear	Fearfulness	MacLean et al 2019
ANKRD27	ENSCAFG00000007533	Dog Fear	Fearfulness	MacLean et al 2019
ANKS1A	ENSCAFG00000001277	Dog Fear	Fearfulness	MacLean et al 2019
ANO10	ENSCAFG00000004479	Energy	Excitability	MacLean et al 2019
ANP32A	ENSCAFG00000017502	Nonsocial Fear	Fearfulness	MacLean et al 2019
AOX4	ENSCAFG00000011544	Dog Aggression	Aggression towards animals	MacLean et al 2019
		Dog Rivalry	Aggression towards animals	MacLean et al 2019
AP3B1	ENSCAFG00000009207	Attachment & Attention Seeking	Sociability	MacLean et al 2019
		Dog Fear	Fearfulness	MacLean et al 2019
APBB1IP	ENSCAFG00000004329	Schizophrenia and prepulse inhibition	Neurodevelopment & neurotransmission	Pilot et al 2021
APCDD1L	ENSCAFG00000029961	Excitability	Excitability	MacLean et al 2019
APP	ENSCAFG00000008557	Dog Aggression	Aggression towards animals	MacLean et al 2019
ARFIP1	ENSCAFG00000008185	Chasing	Aggression towards animals	MacLean et al 2019
		Dog Rivalry	Aggression towards animals	MacLean et al 2019
ARG2	ENSCAFG00000016428	Chasing	Aggression towards animals	MacLean et al 2019
ARHGAP10	ENSCAFG00000007789	Excitability	Excitability	MacLean et al 2019
ARHGAP22	ENSCAFG00000006568	Chasing	Aggression towards animals	MacLean et al 2019
ARHGAP26	ENSCAFG00000006266	Attachment & Attention Seeking	Sociability	MacLean et al 2019
ARHGEF12	ENSCAFG00000011934	Excitability	Excitability	MacLean et al 2019
ARHGEF7	ENSCAFG00000006116	Neural spines & synapsis formation in hippocampal neurons	Neurodevelopment & neurotransmission	Zhang et al 2020
ARID1B	ENSCAFG00000000608	Developmental delays	Neurodevelopment & neurotransmission	Freedman et al 2016
ARID3B	ENSCAFG00000017932	Dog Fear	Fearfulness	MacLean et al 2019
ARMH3	ENSCAFG00000009971	Energy	Excitability	MacLean et al 2019
		Stranger Aggression	Aggression towards people	MacLean et al 2019
ARNT	ENSCAFG00000012149	Nonsocial Fear	Fearfulness	MacLean et al 2019
ARSI	ENSCAFG00000018123	Excitability	Excitability	MacLean et al 2019
ARSJ	ENSCAFG00000012156	Chasing	Aggression towards animals	MacLean et al 2019
ARVCF	ENSCAFG00000014232	Eye contact & proximity	Sociability	Persson et al 2016
ASAP2	ENSCAFG00000003370	Energy	Excitability	MacLean et al 2019
ASCC3	ENSCAFG00000003554	Chasing	Aggression towards animals	MacLean et al 2019
ATG4C	ENSCAFG00000018720	Chasing	Aggression towards animals	MacLean et al 2019
ATG5	ENSCAFG00000003701	Attachment & Attention Seeking	Sociability	MacLean et al 2019
ATM	ENSCAFG00000014454	Energy	Excitability	MacLean et al 2019
		Excitability	Excitability	MacLean et al 2019
ATP11B	ENSCAFG00000011680	Dog Fear	Fearfulness	MacLean et al 2019
		Nonsocial Fear	Fearfulness	MacLean et al 2019
ATP8A2	ENSCAFG00000007007	Excitability	Excitability	MacLean et al 2019
ATRN	ENSCAFG00000006278	Nonsocial Fear	Fearfulness	MacLean et al 2019
		Nonsocial Fear	Fearfulness	MacLean et al 2019
AUH	ENSCAFG00000030145	Dog Aggression	Aggression towards animals	MacLean et al 2019
B4GALNT4	ENSCAFG00000006492	Owner Aggression	Aggression towards people	MacLean et al 2019
BAG5	ENSCAFG00000018279	Interact with Parkinson’s disease-related genes	Neurodevelopment & neurotransmission	Freedman et al 2016
BAIAP2L1	ENSCAFG00000015351	Energy	Excitability	MacLean et al 2019
BBS9	ENSCAFG00000003161	Energy	Excitability	MacLean et al 2019
		Nonsocial Fear	Fearfulness	MacLean et al 2019
BCKDHB	ENSCAFG00000002848	Dog Fear	Fearfulness	MacLean et al 2019
BDP1	ENSCAFG00000007822	Chasing	Aggression towards animals	MacLean et al 2019
		Dog Aggression	Aggression towards animals	MacLean et al 2019
BICDL1	ENSCAFG00000010140	Attachment & Attention Seeking	Sociability	MacLean et al 2019
BIRC6	ENSCAFG00000005775	Nonsocial Fear	Fearfulness	MacLean et al 2019
BLK	ENSCAFG00000007963	Attachment & Attention Seeking	Sociability	MacLean et al 2019
		Excitability	Excitability	MacLean et al 2019
C27H12orf40	ENSCAFG00000010000	Chasing	Aggression towards animals	MacLean et al 2019
C30H15orf41	ENSCAFG00000008431	Dog Aggression	Aggression towards animals	MacLean et al 2019
C4H5orf51	ENSCAFG00000029142	Energy	Excitability	MacLean et al 2019
C5H1orf87	ENSCAFG00000018869	Excitability	Excitability	MacLean et al 2019
C6H7orf50	ENSCAFG00000011773	Chasing	Aggression towards animals	MacLean et al 2019
C9orf3	ENSCAFG00000023549	Dog Fear	Fearfulness	MacLean et al 2019
		Nonsocial Fear	Fearfulness	MacLean et al 2019
CAB39L	ENSCAFG00000004408	Stranger Aggression	Aggression towards people	MacLean et al 2019
		Stranger Fear	Fearfulness	MacLean et al 2019
CABIN1	ENSCAFG00000013995	Dog Fear	Fearfulness	MacLean et al 2019
CACNA1A	ENSCAFG00000016897	Influences glutamatergic synaptic transmission	Neurodevelopment & neurotransmission	Pendleton et al 2018
CACNA1C	ENSCAFG00000016051	Nonsocial Fear	Fearfulness	MacLean et al 2019
		Mediator of brain development and brain plasticity	Neurodevelopment & neurotransmission	Pilot et al 2021
CACNA1E	ENSCAFG00000013004	Dog Aggression	Aggression towards animals	MacLean et al 2019
CACNA1I	ENSCAFG00000001314	Excitability	Excitability	MacLean et al 2019
CACNA2D3	ENSCAFG00000008211	Energy	Excitability	MacLean et al 2019
CADPS2	ENSCAFG00000003553	Chasing	Aggression towards animals	MacLean et al 2019
		Dog Rivalry	Aggression towards animals	MacLean et al 2019
CAMK4	ENSCAFG00000007379	Excitability	Excitability	MacLean et al 2019
CAMKMT	ENSCAFG00000002546	Stranger Fear	Fearfulness	MacLean et al 2019
CAMSAP2	ENSCAFG00000011082	Energy	Excitability	MacLean et al 2019
		Stranger Fear	Fearfulness	MacLean et al 2019
CARF	ENSCAFG00000012545	Dog Rivalry	Aggression towards animals	MacLean et al 2019
CARMIL1	ENSCAFG00000010536	Dog Fear	Fearfulness	MacLean et al 2019
CBFA2T2	ENSCAFG00000007420	Nonsocial Fear	Fearfulness	MacLean et al 2019
		Owner Aggression	Aggression towards people	MacLean et al 2019
CBR4	ENSCAFG00000007520	Energy	Excitability	MacLean et al 2019
CC2D2A	ENSCAFG00000015345	Chasing	Aggression towards animals	MacLean et al 2019
CCDC171	ENSCAFG00000001557	Excitability	Excitability	MacLean et al 2019
		Owner Aggression	Aggression towards people	MacLean et al 2019
		Stranger Aggression	Aggression towards people	MacLean et al 2019
CCDC88A	ENSCAFG00000002796	Owner Aggression	Aggression towards people	MacLean et al 2019
CCDC91	ENSCAFG00000010942	Dog Rivalry	Aggression towards animals	MacLean et al 2019
		Stranger Aggression	Aggression towards people	MacLean et al 2019
CCNY	ENSCAFG00000003678	Attachment & Attention Seeking	Sociability	MacLean et al 2019
		Stranger Aggression	Aggression towards people	MacLean et al 2019
CD101	ENSCAFG00000009839	Energy	Excitability	MacLean et al 2019
CD109	ENSCAFG00000002663	Dog Rivalry	Aggression towards animals	MacLean et al 2019
CD36	ENSCAFG00000006401	Congenital syndrome affecting thyroid	Aggression towards people	Zapata et al 2016
CDC37L1	ENSCAFG00000002081	Chasing	Aggression towards animals	MacLean et al 2019
CDH10	ENSCAFG00000018996	Energy	Excitability	MacLean et al 2019
CDH20	ENSCAFG00000000086	Dog Rivalry	Aggression towards animals	MacLean et al 2019
		Owner Aggression	Aggression towards people	MacLean et al 2019
CDK13	ENSCAFG00000029250	Attachment & Attention Seeking	Sociability	MacLean et al 2019
CDKAL1	ENSCAFG00000010226	Chasing	Aggression towards animals	MacLean et al 2019
CDYL	ENSCAFG00000009417	Nonsocial Fear	Fearfulness	MacLean et al 2019
CENPP	ENSCAFG00000024350	Dog Aggression	Aggression towards animals	MacLean et al 2019
		Dog Rivalry	Aggression towards animals	MacLean et al 2019
		Stranger Aggression	Aggression towards people	MacLean et al 2019
CEP126	ENSCAFG00000015131	Stranger Fear	Fearfulness	MacLean et al 2019
CEP128	ENSCAFG00000017293	Dog Rivalry	Aggression towards animals	MacLean et al 2019
CEP85L	ENSCAFG00000000935	Attachment & Attention Seeking	Sociability	MacLean et al 2019
		Dog Aggression	Aggression towards animals	MacLean et al 2019
		Excitability	Excitability	MacLean et al 2019
CFAP299	ENSCAFG00000031408	Chasing	Aggression towards animals	MacLean et al 2019
		Dog Fear	Fearfulness	MacLean et al 2019
		Excitability	Excitability	MacLean et al 2019
		Owner Aggression	Aggression towards people	MacLean et al 2019
CFAP410	ENSCAFG00000010988	Excitability	Excitability	MacLean et al 2019
CHD9	ENSCAFG00000009699	Energy	Excitability	MacLean et al 2019
CHL1	ENSCAFG00000006248	Dog Fear	Fearfulness	MacLean et al 2019
CIT	ENSCAFG00000010114	Chasing	Aggression towards animals	MacLean et al 2019
CKB	ENSCAFG00000018277	Transcription in the brain during development	Neurodevelopment & neurotransmission	Freedman et al 2016
CLEC16A	ENSCAFG00000018920	Stranger Aggression	Aggression towards people	MacLean et al 2019
CLPB	ENSCAFG00000005720	Attachment & Attention Seeking	Sociability	MacLean et al 2019
		Nonsocial Fear	Fearfulness	MacLean et al 2019
		Stranger Fear	Fearfulness	MacLean et al 2019
CNBD1	ENSCAFG00000008909	Dog Rivalry	Aggression towards animals	MacLean et al 2019
		Energy	Excitability	MacLean et al 2019
		Excitability	Excitability	MacLean et al 2019
COG5	ENSCAFG00000003929	Stranger Fear	Fearfulness	MacLean et al 2019
COL19A1	ENSCAFG00000002562	Chasing	Aggression towards animals	MacLean et al 2019
COMT	ENSCAFG00000014253	Timidity-confidence	Sociability	Luo et al 2018
COPA	ENSCAFG00000012544	Energy	Excitability	MacLean et al 2019
CPNE4	ENSCAFG00000006196	Dog Aggression	Aggression towards animals	MacLean et al 2019
		Aggression	Aggression towards animals	MacLean et al 2019
CPS1	ENSCAFG00000013966	Stranger Aggression	Aggression towards people	MacLean et al 2019
CREB5	ENSCAFG00000003005	Dog Rivalry	Aggression towards animals	MacLean et al 2019
CRYBG1	ENSCAFG00000003710	Excitability	Excitability	MacLean et al 2019
CSMD3	ENSCAFG00000000786	Excitability	Excitability	MacLean et al 2019
CSNK1G3	ENSCAFG00000000557	Energy	Excitability	MacLean et al 2019
CTNNA3	ENSCAFG00000013221	Attachment & Attention Seeking	Sociability	MacLean et al 2019
		Energy	Excitability	MacLean et al 2019
		Stranger Fear	Fearfulness	MacLean et al 2019
CTNNBL1	ENSCAFG00000008790	Energy	Excitability	MacLean et al 2019
CUBN	ENSCAFG00000004568	Dog Fear	Fearfulness	MacLean et al 2019
		Nonsocial Fear	Fearfulness	MacLean et al 2019
		Stranger Fear	Fearfulness	MacLean et al 2019
CUL2	ENSCAFG00000003705	Owner Aggression	Aggression towards people	MacLean et al 2019
		Stranger Aggression	Aggression towards people	MacLean et al 2019
CUX1	ENSCAFG00000013749	Energy	Excitability	MacLean et al 2019
CUX2	ENSCAFG00000008575	Marker of neuronal fate during mammalian cortex development	Neurodevelopment & neurotransmission	Freedman et al 2016
CWC27	ENSCAFG00000007301	Attachment & Attention Seeking	Sociability	MacLean et al 2019
		Energy	Excitability	MacLean et al 2019
		Excitability	Excitability	MacLean et al 2019
CWF19L1	ENSCAFG00000009624	Nonsocial Fear	Fearfulness	MacLean et al 2019
CWF19L2	ENSCAFG00000014718	Owner Aggression	Aggression towards people	MacLean et al 2019
CX3CL1	ENSCAFG00000008761	Excitability	Excitability	MacLean et al 2019
CXCR4	ENSCAFG00000005109	KEGG pathway determining axon guidance	Neurodevelopment & neurotransmission / herding	Dutrow et al 2022
CYP7B1	ENSCAFG00000007246	Chasing	Aggression towards animals	MacLean et al 2019
DCAF6	ENSCAFG00000015343	Dog Aggression	Aggression towards animals	MacLean et al 2019
DCC	ENSCAFG00000000157	Attachment & Attention Seeking	Sociability	MacLean et al 2019
		KEGG pathway determining axon guidance	Neurodevelopment & neurotransmission / herding	Dutrow et al 2022
DEFB119	ENSCAFG00000006989	Owner Aggression	Aggression towards people	MacLean et al 2019
DERL1	ENSCAFG00000000974	Stranger Fear	Fearfulness	MacLean et al 2019
DGKI	ENSCAFG00000003373	Dog Fear	Fearfulness	MacLean et al 2019
		Regulates presynaptic release in glutamate receptors	Neurodevelopment & neurotransmission	Pendleton et al 2018
DIP2B	ENSCAFG00000008039	Energy	Excitability	MacLean et al 2019
DLC1	ENSCAFG00000006766	Dog Aggression	Aggression towards animals	MacLean et al 2019
DNAAF4	ENSCAFG00000015932	Excitability	Excitability	MacLean et al 2019
DNAH7	ENSCAFG00000010384	Attachment & Attention Seeking	Sociability	MacLean et al 2019
DNAJC18	ENSCAFG00000005699	Dog Fear	Fearfulness	MacLean et al 2019
DNM2	ENSCAFG00000017651	Dog Rivalry	Aggression towards animals	MacLean et al 2019
DOCK2	ENSCAFG00000016982	Nonsocial Fear	Fearfulness	MacLean et al 2019
		Owner Aggression	Aggression towards people	MacLean et al 2019
DPP3	ENSCAFG00000012638	Dog Rivalry	Aggression towards animals	MacLean et al 2019
DPY19L2	ENSCAFG00000003176	Chasing	Aggression towards animals	MacLean et al 2019
DPY19L3	ENSCAFG00000007575	Dog Rivalry	Aggression towards animals	MacLean et al 2019
DRD1	ENSCAFG00000016726	Aggression	Aggression towards people	Vage et al 2010
DRD2	ENSCAFG00000013890	Social fear	Fearfulness	Bellamy et al 2018
DRD4	not found	Excitability and gazing	Excitability	Hejjas et al 2007; 2009; Hori et al 2013
DST	ENSCAFG00000002413	Dog Rivalry	Aggression towards animals	MacLean et al 2019
DTNBP1	ENSCAFG00000009893	Stranger Fear	Fearfulness	MacLean et al 2019
EBPL	ENSCAFG00000004337	Stranger Aggression	Aggression towards people	MacLean et al 2019
EEF2K	ENSCAFG00000017716	Attachment & Attention Seeking	Sociability	MacLean et al 2019
EFCC1	ENSCAFG00000004343	Dog Rivalry	Aggression towards animals	MacLean et al 2019
		Owner Aggression	Aggression towards people	MacLean et al 2019
EFL1	ENSCAFG00000013671	Stranger Fear	Fearfulness	MacLean et al 2019
EFNA5	ENSCAFG00000007448	KEGG pathway determining axon guidance	Neurodevelopment & neurotransmission / herding	Dutrow et al 2022
EHBP1	ENSCAFG00000003106	Owner Aggression	Aggression towards people	MacLean et al 2019
EIF2A	ENSCAFG00000008407	Dog Rivalry	Aggression towards animals	MacLean et al 2019
EIF4G3	ENSCAFG00000014975	Chasing	Aggression towards animals	MacLean et al 2019
ELAVL4	ENSCAFG00000003927	Chasing	Aggression towards animals	MacLean et al 2019
ELF1	ENSCAFG00000004817	Chasing	Aggression towards animals	MacLean et al 2019
EMCN	ENSCAFG00000032716	Dog Fear	Fearfulness	MacLean et al 2019
ENOSF1	ENSCAFG00000018351	Energy	Excitability	MacLean et al 2019
EPB41L4A	ENSCAFG00000007361	Excitability	Excitability	MacLean et al 2019
EPB41L5	ENSCAFG00000004855	Dog Rivalry	Aggression towards animals	MacLean et al 2019
		Stranger Fear	Fearfulness	MacLean et al 2019
EPHA3	ENSCAFG00000008741	KEGG pathway determining axon guidance	Neurodevelopment & neurotransmission / herding	Dutrow et al 2022
EPHA5	ENSCAFG00000002714	Owner Aggression	Aggression towards people	MacLean et al 2019
		KEGG pathway determining axon guidance	Neurodevelopment & neurotransmission / herding	Dutrow et al 2022
EPHA7	ENSCAFG00000003332	KEGG pathway determining axon guidance	Neurodevelopment & neurotransmission / herding	Dutrow et al 2022
ESR1	ENSCAFG00000000430	Dog Fear	Fearfulness	MacLean et al 2019
		Energy	Excitability	MacLean et al 2019
EVI5	ENSCAFG00000020154	Stranger Fear	Fearfulness	MacLean et al 2019
EXTL3	ENSCAFG00000008284	Energy	Excitability	MacLean et al 2019
EYA2	ENSCAFG00000010677	Dog Rivalry	Aggression towards animals	MacLean et al 2019
FAM13A	ENSCAFG00000009840	Attachment & Attention Seeking	Sociability	MacLean et al 2019
FAM178B	ENSCAFG00000002390	Dog Aggression	Aggression towards animals	MacLean et al 2019
		Dog Fear	Fearfulness	MacLean et al 2019
		Dog Rivalry	Aggression towards animals	MacLean et al 2019
		Nonsocial Fear	Fearfulness	MacLean et al 2019
FAM193A	ENSCAFG00000014845	Chasing	Aggression towards animals	MacLean et al 2019
		Dog Aggression	Aggression towards animals	MacLean et al 2019
FAM227B	ENSCAFG00000014916	Energy	Excitability	MacLean et al 2019
		Excitability	Excitability	MacLean et al 2019
FANCC	ENSCAFG00000001286	Stranger Aggression	Aggression towards people	MacLean et al 2019
FANCM	ENSCAFG00000014062	Dog Rivalry	Aggression towards animals	MacLean et al 2019
FASTKD1	ENSCAFG00000012344	Dog Fear	Fearfulness	MacLean et al 2019
FBLN2	ENSCAFG00000004406	Chasing	Aggression towards animals	MacLean et al 2019
FBRSL1	ENSCAFG00000023460	Dog Aggression	Aggression towards animals	MacLean et al 2019
		Owner Aggression	Aggression towards people	MacLean et al 2019
FBXL4	ENSCAFG00000003467	Dog Rivalry	Aggression towards animals	MacLean et al 2019
FBXW2	ENSCAFG00000003570	Attachment & Attention Seeking	Sociability	MacLean et al 2019
		Owner Aggression	Aggression towards people	MacLean et al 2019
FBXW4	ENSCAFG00000009911	Dog Aggression	Aggression towards animals	MacLean et al 2019
FBXW7	ENSCAFG00000008141	Chasing	Aggression towards animals	MacLean et al 2019
FGF5	ENSCAFG00000008886	Chasing	Aggression towards animals	MacLean et al 2019
FILIP1L	ENSCAFG00000009242	Dog Fear	Fearfulness	MacLean et al 2019
FMN1	ENSCAFG00000008199	Energy	Excitability	MacLean et al 2019
FNBP1L	ENSCAFG00000020135	Dog Fear	Fearfulness	MacLean et al 2019
FNDC3A	ENSCAFG00000004379	Stranger Aggression	Aggression towards people	MacLean et al 2019
FOXK1	ENSCAFG00000016111	Dog Rivalry	Aggression towards animals	MacLean et al 2019
		Owner Aggression	Aggression towards people	MacLean et al 2019
FRMD4A	ENSCAFG00000004728	Alzheimer's disease	Neurodevelopment & neurotransmission	Pilot et al 2021
FYN	ENSCAFG00000003995	Dog Rivalry	Aggression towards animals	MacLean et al 2019
		Stranger Fear	Fearfulness	MacLean et al 2019
FZD3	ENSCAFG00000008293	Energy	Excitability	MacLean et al 2019
		Excitability	Excitability	MacLean et al 2019
GABRA4	ENSCAFG00000024571	GABA receptor	Neurodevelopment & neurotransmission	Pendleton et al 2018
GABRB1	ENSCAFG00000001889	Attachment & Attention Seeking	Sociability	MacLean et al 2019
GABRG2	ENSCAFG00000017227	Stranger Fear	Fearfulness	MacLean et al 2019
GAD2	ENSCAFG00000004299	Mammalian GABA biosynthetic enzyme	Neurodevelopment & neurotransmission	Pendleton et al 2018
GAL	ENSCAFG00000010772	Dog Aggression	Aggression towards animals	MacLean et al 2019
GALNT17	ENSCAFG00000011150	Energy	Excitability	MacLean et al 2019
GALNTL6	ENSCAFG00000007803	Dog Aggression	Aggression towards animals	MacLean et al 2019
		Dog Rivalry	Aggression towards animals	MacLean et al 2019
GATM	ENSCAFG00000013733	Dog Aggression	Aggression towards animals	MacLean et al 2019
		Dog Rivalry	Aggression towards animals	MacLean et al 2019
GCC2	ENSCAFG00000002025	Energy	Excitability	MacLean et al 2019
GDNF	ENSCAFG00000029135	Chasing	Aggression towards animals	MacLean et al 2019
GDPD4	ENSCAFG00000004986	Chasing	Aggression towards animals	MacLean et al 2019
GKAP1	ENSCAFG00000001425	Attachment & Attention Seeking	Sociability	MacLean et al 2019
		Energy	Excitability	MacLean et al 2019
GLIS3	ENSCAFG00000031499	Excitability	Excitability	MacLean et al 2019
GNA14	ENSCAFG00000031429	Dog Aggression	Aggression towards animals	MacLean et al 2019
		Stranger Aggression	Aggression towards people	MacLean et al 2019
		Stranger Fear	Fearfulness	MacLean et al 2019
GNAQ	ENSCAFG00000001579	Dopamine signaling	Neurodevelopment & neurotransmission	Pendleton et al 2018
GNAT3	ENSCAFG00000013680	G protein alpha subunit for bitter, sweet and umami taste cells	Aggression towards people	Zapata et al 2016
GOLIM4	ENSCAFG00000014599	Owner Aggression	Aggression towards people	MacLean et al 2019
GPR139	ENSCAFG00000018025	Inattention/ADHD	Neurodevelopment & neurotransmission	Freedman et al 2016
GPR158	ENSCAFG00000023938	Owner Aggression	Aggression towards people	MacLean et al 2019
		Stranger Fear	Fearfulness	MacLean et al 2019
GRAMD1C	ENSCAFG00000010735	Chasing	Aggression towards animals	MacLean et al 2019
GRAMD4	ENSCAFG00000000756	Excitability	Excitability	MacLean et al 2019
		Energy	Excitability	MacLean et al 2019
GRIK2	ENSCAFG00000003580	Chasing	Aggression towards animals	MacLean et al 2019
GRIK3	ENSCAFG00000003333	Glutamate receptor	Neurodevelopment & neurotransmission	Pendleton et al 2018
GRM8	ENSCAFG00000001738	Stranger Aggression	Aggression towards people	MacLean et al 2019
		Aggression	Aggression towards people	MacLean et al 2019
GRXCR1	ENSCAFG00000024975	Dog Rivalry	Aggression towards animals	MacLean et al 2019
GSN	ENSCAFG00000003663	Chasing	Aggression towards animals	MacLean et al 2019
		Energy	Excitability	MacLean et al 2019
GTF2I	ENSCAFG00000011514	WBS (Hypersociability syndrome)	Sociability	vonHoldt et al 2017
HAS2	ENSCAFG00000029394	Attachment & Attention Seeking	Sociability	MacLean et al 2019
HAT1	ENSCAFG00000012890	Excitability	Excitability	MacLean et al 2019
HERC3	ENSCAFG00000023804	Dog Aggression	Aggression towards animals	MacLean et al 2019
HHIP	ENSCAFG00000007557	Owner Aggression	Aggression towards people	MacLean et al 2019
HIPK3	ENSCAFG00000007235	Dog Aggression	Aggression towards animals	MacLean et al 2019
		Stranger Aggression	Aggression towards people	MacLean et al 2019
HLTF	ENSCAFG00000008276	Dog Fear	Fearfulness	MacLean et al 2019
HNRNPLL	ENSCAFG00000029666	Attachment & Attention Seeking	Sociability	MacLean et al 2019
HPS1	ENSCAFG00000009367	Excitability	Excitability	MacLean et al 2019
HPSE2	ENSCAFG00000009386	Nonsocial Fear	Fearfulness	MacLean et al 2019
HS3ST2	ENSCAFG00000030242	Stranger Aggression	Aggression towards people	MacLean et al 2019
		Energy	Excitability	MacLean et al 2019
HSPBAP1	ENSCAFG00000011983	Dog Rivalry	Aggression towards animals	MacLean et al 2019
		Owner Aggression	Aggression towards people	MacLean et al 2019
HTR1D	not found	Aggression	Aggression towards people	Vage et al 2010
HTR2A	ENSCAFG00000028871	Encodes one of the serotonin receptors	Neurodevelopment & neurotransmission	Pilot et al 2021
HTT	ENSCAFG00000014682	Chasing	Aggression towards animals	MacLean et al 2019
ICA1	ENSCAFG00000002257	Dog Fear	Fearfulness	MacLean et al 2019
		Stranger Aggression	Aggression towards people	MacLean et al 2019
		Stranger Fear	Fearfulness	MacLean et al 2019
ICE1	ENSCAFG00000010355	Energy	Excitability	MacLean et al 2019
IFRD1	ENSCAFG00000003322	Attachment & Attention Seeking	Sociability	MacLean et al 2019
		Energy	Excitability	MacLean et al 2019
IFT80	ENSCAFG00000014222	Dog Aggression	Aggression towards animals	MacLean et al 2019
		Dog Rivalry	Aggression towards animals	MacLean et al 2019
IGF2BP2	ENSCAFG00000013297	Attachment & Attention Seeking	Sociability	MacLean et al 2019
		Dog Fear	Fearfulness	MacLean et al 2019
IGHMBP2	ENSCAFG00000010745	Dog Fear	Fearfulness	MacLean et al 2019
ILDR2	ENSCAFG00000015604	Energy	Excitability	MacLean et al 2019
INTS3	ENSCAFG00000017453	Dog Fear	Fearfulness	MacLean et al 2019
INVS	ENSCAFG00000002552	Stranger Fear	Fearfulness	MacLean et al 2019
IPO11	ENSCAFG00000007240	Energy	Excitability	MacLean et al 2019
JARID2	ENSCAFG00000009885	Nonsocial Fear	Fearfulness	MacLean et al 2019
KCNH5	ENSCAFG00000032548	Attachment & Attention Seeking	Sociability	MacLean et al 2019
		Energy	Excitability	MacLean et al 2019
KCNIP3	ENSCAFG00000006920	Chasing	Aggression towards animals	MacLean et al 2019
KCNN3	ENSCAFG00000017167	Chasing	Aggression towards animals	MacLean et al 2019
KCTD12	ENSCAFG00000005068	Auxiliary subunit of GABA-B receptors	Neurodevelopment & neurotransmission	Pendleton et al 2018
KDM4C	ENSCAFG00000001434	Stranger Fear	Fearfulness	MacLean et al 2019
KHDRBS3	ENSCAFG00000001166	Dog Rivalry	Aggression towards animals	MacLean et al 2019
		Owner Aggression	Aggression towards people	MacLean et al 2019
KIAA0753	ENSCAFG00000015422	Dog Fear	Fearfulness	MacLean et al 2019
		Energy	Excitability	MacLean et al 2019
KIAA2026	ENSCAFG00000001355	Dog Aggression	Aggression towards animals	MacLean et al 2019
KIF6	ENSCAFG00000001560	Stranger Aggression	Aggression towards people	MacLean et al 2019
KIFC3	ENSCAFG00000008630	Nonsocial Fear	Fearfulness	MacLean et al 2019
KLF12	ENSCAFG00000005040	Dog Aggression	Aggression towards animals	MacLean et al 2019
		Dog Rivalry	Aggression towards animals	MacLean et al 2019
		Stranger Aggression	Aggression towards people	MacLean et al 2019
KPNA1	ENSCAFG00000011922	Excitability	Excitability	MacLean et al 2019
KPNA3	ENSCAFG00000004325	Stranger Aggression	Aggression towards people	MacLean et al 2019
KPNA4	ENSCAFG00000024856	Stranger Aggression	Aggression towards people	MacLean et al 2019
KRT5	ENSCAFG00000007251	Dog Aggression	Aggression towards animals	MacLean et al 2019
LAMA2	ENSCAFG00000001106	Energy	Excitability	MacLean et al 2019
		Excitability	Excitability	MacLean et al 2019
		Nonsocial Fear	Fearfulness	MacLean et al 2019
LARS	ENSCAFG00000006431	Stranger Aggression	Aggression towards people	MacLean et al 2019
LARS2	ENSCAFG00000014030	Nonsocial Fear	Fearfulness	MacLean et al 2019
		Stranger Aggression	Aggression towards people	MacLean et al 2019
		Stranger Fear	Fearfulness	MacLean et al 2019
LEKR1	ENSCAFG00000008882	Nonsocial Fear	Fearfulness	MacLean et al 2019
LHFPL6	ENSCAFG00000005998	Chasing	Aggression towards animals	MacLean et al 2019
LIPH	ENSCAFG00000013246	Dog Fear	Fearfulness	MacLean et al 2019
LLPH	ENSCAFG00000030531	Regulating neuronal development and synaptic transmission	Neurodevelopment & neurotransmission / herding	Shan et al 2021
LMO7	ENSCAFG00000005061	Dog Fear	Fearfulness	MacLean et al 2019
LMX1B	ENSCAFG00000030076	Dog Aggression	Aggression towards animals	MacLean et al 2019
LNPEP	ENSCAFG00000007770	Attachment & Attention Seeking	Sociability	MacLean et al 2019
LRBA	ENSCAFG00000007907	Energy	Excitability	MacLean et al 2019
LRCH1	ENSCAFG00000004478	Stranger Aggression	Aggression towards people	MacLean et al 2019
LRP12	ENSCAFG00000000677	Attachment & Attention Seeking	Sociability	MacLean et al 2019
		Chasing	Aggression towards animals	MacLean et al 2019
		Stranger Aggression	Aggression towards people	MacLean et al 2019
LRP6	ENSCAFG00000013324	Energy	Excitability	MacLean et al 2019
LRPPRC	ENSCAFG00000002527	Nonsocial Fear	Fearfulness	MacLean et al 2019
LRRC28	ENSCAFG00000010811	Attachment & Attention Seeking	Sociability	MacLean et al 2019
		Dog Fear	Fearfulness	MacLean et al 2019
		Stranger Fear	Fearfulness	MacLean et al 2019
LRRC4C	ENSCAFG00000006768	KEGG pathway determining axon guidance	Neurodevelopment & neurotransmission / herding	Dutrow et al 2022
LRRC55	ENSCAFG00000031241	Dog Rivalry	Aggression towards animals	MacLean et al 2019
LRRN3	ENSCAFG00000003297	Autism candidate gene	Neurodevelopment & neurotransmission	Freedman et al 2016
LURAP1L	ENSCAFG00000032608	Energy	Excitability	MacLean et al 2019
LYG2	ENSCAFG00000023912	Dog Rivalry	Aggression towards animals	MacLean et al 2019
		Owner Aggression	Aggression towards people	MacLean et al 2019
MACO1	ENSCAFG00000012804	Dog Rivalry	Aggression towards animals	MacLean et al 2019
		Owner Aggression	Aggression towards people	MacLean et al 2019
MAML2	ENSCAFG00000004087	Excitability	Excitability	MacLean et al 2019
MAN1A1	ENSCAFG00000000945	Attachment & Attention Seeking	Sociability	MacLean et al 2019
		Dog Fear	Fearfulness	MacLean et al 2019
MAP2K1	ENSCAFG00000017298	Dog Fear	Fearfulness	MacLean et al 2019
		Dog Rivalry	Aggression towards animals	MacLean et al 2019
MAST4	ENSCAFG00000007586	Energy	Excitability	MacLean et al 2019
MATN2	ENSCAFG00000013852	Attachment & Attention Seeking	Sociability	MacLean et al 2019
		Energy	Excitability	MacLean et al 2019
MBD2	ENSCAFG00000032711	Activates glucocorticoid receptor	Neurodevelopment & neurotransmission	Freedman et al 2016
MBIP	ENSCAFG00000013678	Dog Aggression	Aggression towards animals	MacLean et al 2019
MBTD1	ENSCAFG00000017314	Stranger Fear	Fearfulness	MacLean et al 2019
MC2R	ENSCAFG00000000170	Dog-Human communication	Sociability	Tonoike et al 2022
MCM9	ENSCAFG00000000938	Attachment & Attention Seeking	Sociability	MacLean et al 2019
MCUB	ENSCAFG00000011415	Stranger Aggression	Aggression towards people	MacLean et al 2019
MDM4	ENSCAFG00000009669	Owner Aggression	Aggression towards people	MacLean et al 2019
ME1	ENSCAFG00000002941	Chasing	Aggression towards animals	MacLean et al 2019
MEGF10	ENSCAFG00000000611	Nonsocial Fear	Fearfulness	MacLean et al 2019
METTL16	ENSCAFG00000019296	Stranger Fear	Fearfulness	MacLean et al 2019
MFSD8	ENSCAFG00000003860	Stranger Aggression	Aggression towards people	MacLean et al 2019
MGA	ENSCAFG00000009662	Excitability	Excitability	MacLean et al 2019
MGAT4A	ENSCAFG00000002323	Dog Aggression	Aggression towards animals	MacLean et al 2019
		Excitability	Excitability	MacLean et al 2019
MLIP	ENSCAFG00000002316	Chasing	Aggression towards animals	MacLean et al 2019
MLLT3	ENSCAFG00000001635	Stranger Aggression	Aggression towards people	MacLean et al 2019
MNAT1	ENSCAFG00000015639	Owner Aggression	Aggression towards people	MacLean et al 2019
MRTFA	ENSCAFG00000001154	Energy	Excitability	MacLean et al 2019
MSRB3	ENSCAFG00000029740	Dog Fear	Fearfulness	MacLean et al 2019
		Deafness and brain morphology	Neurodevelopment & neurotransmission / herding	Shan et al 2021
MTHFD1	ENSCAFG00000015967	Stranger Fear	Fearfulness	MacLean et al 2019
MTMR9	ENSCAFG00000008058	Excitability	Excitability	MacLean et al 2019
MYH10	ENSCAFG00000017262	Chasing	Aggression towards animals	MacLean et al 2019
MYH9	ENSCAFG00000001630	Dog Rivalry	Aggression towards animals	MacLean et al 2019
		Owner Aggression	Aggression towards people	MacLean et al 2019
MYO5A	ENSCAFG00000015800	Chasing	Aggression towards animals	MacLean et al 2019
MYO9A	ENSCAFG00000017645	Nonsocial Fear	Fearfulness	MacLean et al 2019
NAV1	ENSCAFG00000010744	Chasing	Aggression towards animals	MacLean et al 2019
NAV3	ENSCAFG00000005746	Stranger Aggression	Aggression towards people	MacLean et al 2019
NBAS	ENSCAFG00000003657	Dog Fear	Fearfulness	MacLean et al 2019
NBEA	ENSCAFG00000006255	Chasing	Aggression towards animals	MacLean et al 2019
NCOA4	ENSCAFG00000006809	Excitability	Excitability	MacLean et al 2019
NEK1	ENSCAFG00000007650	Excitability	Excitability	MacLean et al 2019
NEK10	ENSCAFG00000005667	Stranger Aggression	Aggression towards people	MacLean et al 2019
NEK11	ENSCAFG00000006103	Stranger Aggression	Aggression towards people	MacLean et al 2019
		Stranger Fear	Fearfulness	MacLean et al 2019
NFATC1	ENSCAFG00000000011	Chasing	Aggression towards animals	MacLean et al 2019
		Energy	Excitability	MacLean et al 2019
NFE2L2	ENSCAFG00000013506	Excitability	Excitability	MacLean et al 2019
NHSL1	ENSCAFG00000000275	Energy	Excitability	MacLean et al 2019
NOVA1	ENSCAFG00000029157	Energy	Excitability	MacLean et al 2019
		Excitability	Excitability	MacLean et al 2019
NOX4	ENSCAFG00000004369	Dog Fear	Fearfulness	MacLean et al 2019
NPHP4	ENSCAFG00000019514	Dog Rivalry	Aggression towards animals	MacLean et al 2019
NR2C2	ENSCAFG00000004535	Chasing	Aggression towards animals	MacLean et al 2019
		Excitability	Excitability	MacLean et al 2019
NR3C1	ENSCAFG00000006293	Chasing	Aggression towards animals	MacLean et al 2019
NR5A2	ENSCAFG00000011176	Dog Rivalry	Aggression towards animals	MacLean et al 2019
		Owner Aggression	Aggression towards people	MacLean et al 2019
NRP1	ENSCAFG00000003776	KEGG pathway determining axon guidance	Neurodevelopment & neurotransmission / herding	Dutrow et al 2022
NT5C2	ENSCAFG00000010354	Chasing	Aggression towards animals	MacLean et al 2019
NTN4	ENSCAFG00000006388	KEGG pathway determining axon guidance	Neurodevelopment & neurotransmission / herding	Dutrow et al 2022
NTNG1	ENSCAFG00000019958	Owner Aggression	Aggression towards people	MacLean et al 2019
NUAK1	ENSCAFG00000001879	Dog Fear	Fearfulness	MacLean et al 2019
NUDCD1	ENSCAFG00000000719	Dog Rivalry	Aggression towards animals	MacLean et al 2019
NUP93	ENSCAFG00000009088	Attachment & Attention Seeking	Sociability	MacLean et al 2019
OPCML	ENSCAFG00000009842	Dog Aggression	Aggression towards animals	MacLean et al 2019
		Aggression	Aggression towards animals	MacLean et al 2019
OSBPL8	ENSCAFG00000005707	Stranger Aggression	Aggression towards people	MacLean et al 2019
OXTR	ENSCAFG00000005553	Proximity and friendliness	Sociability	Kis et al 2014; Bence et al 2017; Kovacs et al 2018
PAK2	ENSCAFG00000013067	Chasing	Aggression towards animals	MacLean et al 2019
PANX2	ENSCAFG00000000699	Neural spines & synapsis formation in hippocampal neurons	Neurodevelopment & neurotransmission	Zhang et al 2020
PARD3	ENSCAFG00000003737	Attachment & Attention Seeking	Sociability	MacLean et al 2019
		Energy	Excitability	MacLean et al 2019
		Stranger Aggression	Aggression towards people	MacLean et al 2019
PARG	ENSCAFG00000006764	Energy	Excitability	MacLean et al 2019
		Excitability	Excitability	MacLean et al 2019
PARP9	ENSCAFG00000011940	Owner Aggression	Aggression towards people	MacLean et al 2019
PCCA	ENSCAFG00000005838	Stranger Aggression	Aggression towards people	MacLean et al 2019
PCLO	ENSCAFG00000006264	Dog Fear	Fearfulness	MacLean et al 2019
PCMTD1	ENSCAFG00000006743	Attachment & Attention Seeking	Sociability	MacLean et al 2019
		Dog Fear	Fearfulness	MacLean et al 2019
		Excitability	Excitability	MacLean et al 2019
PCYT1A	ENSCAFG00000012967	Dog Fear	Fearfulness	MacLean et al 2019
PDCD10	ENSCAFG00000014569	Dog Aggression	Aggression towards animals	MacLean et al 2019
PDE10A	ENSCAFG00000000795	Owner Aggression	Aggression towards people	MacLean et al 2019
PDE11A	ENSCAFG00000013607	Excitability	Excitability	MacLean et al 2019
PDE1A	ENSCAFG00000014245	Nonsocial Fear	Fearfulness	MacLean et al 2019
PDE7B	ENSCAFG00000000239	Dog Aggression	Aggression towards animals	MacLean et al 2019
		Aggression	Aggression towards animals	MacLean et al 2019
PEBP4	ENSCAFG00000009270	Dog Fear	Fearfulness	MacLean et al 2019
PGBD5	ENSCAFG00000012098	Energy	Excitability	MacLean et al 2019
		Nonsocial Fear	Fearfulness	MacLean et al 2019
PGM5	ENSCAFG00000001930	Attachment & Attention Seeking	Sociability	MacLean et al 2019
		Excitability	Excitability	MacLean et al 2019
PHF14	ENSCAFG00000002271	Attachment & Attention Seeking	Sociability	MacLean et al 2019
		Chasing	Aggression towards animals	MacLean et al 2019
		Dog Rivalry	Aggression towards animals	MacLean et al 2019
		Owner Aggression	Aggression towards people	MacLean et al 2019
		Stranger Aggression	Aggression towards people	MacLean et al 2019
PHF20	ENSCAFG00000008352	Excitability	Excitability	MacLean et al 2019
PHLPP1	ENSCAFG00000000070	Excitability	Excitability	MacLean et al 2019
PIK3CA	ENSCAFG00000011212	Excitability	Excitability	MacLean et al 2019
PIK3CD	ENSCAFG00000019735	Stranger Fear	Fearfulness	MacLean et al 2019
PKD1L2	ENSCAFG00000020012	Dog Aggression	Aggression towards animals	MacLean et al 2019
PLCL2	ENSCAFG00000005862	Dog Rivalry	Aggression towards animals	MacLean et al 2019
PLD1	ENSCAFG00000015246	Neurotransmitter release and regulates dendrite morphogenesis	Neurodevelopment & neurotransmission	Pilot et al 2021
PLOD2	ENSCAFG00000008101	Dog Fear	Fearfulness	MacLean et al 2019
PLXNA2	ENSCAFG00000011756	Dog Fear	Fearfulness	MacLean et al 2019
PLXNA4	ENSCAFG00000001362	Nonsocial Fear	Fearfulness	MacLean et al 2019
POC1A	ENSCAFG00000023072	Energy	Excitability	MacLean et al 2019
POM121	not found	WBS (Hypersociability syndrome)	Sociability	vonHoldt et al 2017
PPHLN1	ENSCAFG00000009764	Nonsocial Fear	Fearfulness	MacLean et al 2019
PPM1H	ENSCAFG00000000337	Excitability	Excitability	MacLean et al 2019
		Stranger Fear	Fearfulness	MacLean et al 2019
PPP2CA	ENSCAFG00000001010	Dog Aggression	Aggression towards animals	MacLean et al 2019
PPP2R2C	ENSCAFG00000014257	Energy	Excitability	MacLean et al 2019
		Owner Aggression	Aggression towards people	MacLean et al 2019
PPP2R5E	ENSCAFG00000015787	Dog Fear	Fearfulness	MacLean et al 2019
PPP3CC	ENSCAFG00000009390	Attachment & Attention Seeking	Sociability	MacLean et al 2019
		Dog Fear	Fearfulness	MacLean et al 2019
PRDM16	ENSCAFG00000019473	Dog Fear	Fearfulness	MacLean et al 2019
PREX2	ENSCAFG00000007620	Attachment & Attention Seeking	Sociability	MacLean et al 2019
PRIM2	ENSCAFG00000023267	Energy	Excitability	MacLean et al 2019
PRKDC	ENSCAFG00000006555	Excitability	Excitability	MacLean et al 2019
PRMT3	ENSCAFG00000009831	Chasing	Aggression towards animals	MacLean et al 2019
		Dog Aggression	Aggression towards animals	MacLean et al 2019
		Dog Rivalry	Aggression towards animals	MacLean et al 2019
PRR14L	ENSCAFG00000013247	Chasing	Aggression towards animals	MacLean et al 2019
PRTG	ENSCAFG00000015943	Excitability	Excitability	MacLean et al 2019
PRUNE2	ENSCAFG00000001646	Dog Fear	Fearfulness	MacLean et al 2019
		Dog Rivalry	Aggression towards animals	MacLean et al 2019
		Owner Aggression	Aggression towards people	MacLean et al 2019
PTBP2	ENSCAFG00000020080	Dog Rivalry	Aggression towards animals	MacLean et al 2019
PTPN13	ENSCAFG00000009427	Attachment & Attention Seeking	Sociability	MacLean et al 2019
PTPN4	ENSCAFG00000004872	Dog Aggression	Aggression towards animals	MacLean et al 2019
PTPRD	ENSCAFG00000001460	Nonsocial Fear	Fearfulness	MacLean et al 2019
PTPRG	ENSCAFG00000007152	Chasing	Aggression towards animals	MacLean et al 2019
PTPRJ	ENSCAFG00000008279	Dog Fear	Fearfulness	MacLean et al 2019
PTPRT	ENSCAFG00000009280	Stranger Fear	Fearfulness	MacLean et al 2019
PXDNL	ENSCAFG00000006732	Excitability	Excitability	MacLean et al 2019
RAB5A	ENSCAFG00000005814	Dog Fear	Fearfulness	MacLean et al 2019
RAB6A	ENSCAFG00000028870	Dog Aggression	Aggression towards animals	MacLean et al 2019
RAB7A	ENSCAFG00000004157	Owner Aggression	Aggression towards people	MacLean et al 2019
RABL6	ENSCAFG00000019556	Energy	Excitability	MacLean et al 2019
RAD54L2	ENSCAFG00000010120	Owner Aggression	Aggression towards people	MacLean et al 2019
RAP1GDS1	ENSCAFG00000010267	Dog Rivalry	Aggression towards animals	MacLean et al 2019
RASA1	ENSCAFG00000008410	KEGG pathway determining axon guidance	Neurodevelopment & neurotransmission / herding	Dutrow et al 2022
RASAL2	ENSCAFG00000014046	Energy	Excitability	MacLean et al 2019
RB1	ENSCAFG00000004436	Dog Aggression	Aggression towards animals	MacLean et al 2019
		Dog Fear	Fearfulness	MacLean et al 2019
		Stranger Aggression	Aggression towards people	MacLean et al 2019
RCBTB1	ENSCAFG00000004345	Stranger Aggression	Aggression towards people	MacLean et al 2019
RCBTB2	ENSCAFG00000004432	Nonsocial Fear	Fearfulness	MacLean et al 2019
RELCH	ENSCAFG00000000079	Dog Aggression	Aggression towards animals	MacLean et al 2019
		Stranger Aggression	Aggression towards people	MacLean et al 2019
RFTN1	ENSCAFG00000005873	Dog Rivalry	Aggression towards animals	MacLean et al 2019
RFX1	ENSCAFG00000016511	Owner Aggression	Aggression towards people	MacLean et al 2019
RFX8	ENSCAFG00000002190	Play roles in Schwann cell proliferation	Neurodevelopment & neurotransmission / herding	Shan et al 2021
RGL1	ENSCAFG00000013410	Owner Aggression	Aggression towards people	MacLean et al 2019
		Stranger Aggression	Aggression towards people	MacLean et al 2019
RGS7	ENSCAFG00000015679	Dog Aggression	Aggression towards animals	MacLean et al 2019
		Stranger Fear	Fearfulness	MacLean et al 2019
RGS9	ENSCAFG00000011148	Chasing	Aggression towards animals	MacLean et al 2019
RGSL1	ENSCAFG00000013114	Energy	Excitability	MacLean et al 2019
RHBG	ENSCAFG00000016811	Dog Fear	Fearfulness	MacLean et al 2019
RIMS1	ENSCAFG00000002640	Dog Rivalry	Aggression towards animals	MacLean et al 2019
		Energy	Excitability	MacLean et al 2019
RIMS2	ENSCAFG00000000670	Chasing	Aggression towards animals	MacLean et al 2019
RIPOR2	ENSCAFG00000010457	Attachment & Attention Seeking	Sociability	MacLean et al 2019
		Excitability	Excitability	MacLean et al 2019
RIT2	ENSCAFG00000017685	Stranger Aggression	Aggression towards people	MacLean et al 2019
RNF13	ENSCAFG00000008370	Dog Fear	Fearfulness	MacLean et al 2019
RNF150	ENSCAFG00000028804	Owner Aggression	Aggression towards people	MacLean et al 2019
ROBO1	ENSCAFG00000007903	KEGG pathway determining axon guidance	Neurodevelopment & neurotransmission / herding	Dutrow et al 2022
ROR1	ENSCAFG00000018635	Nonsocial Fear	Fearfulness	MacLean et al 2019
RPS6KA2	ENSCAFG00000000828	Attachment & Attention Seeking	Sociability	MacLean et al 2019
		Owner Aggression	Aggression towards people	MacLean et al 2019
RPS6KC1	ENSCAFG00000012413	Attachment & Attention Seeking	Sociability	MacLean et al 2019
		Dog Rivalry	Aggression towards animals	MacLean et al 2019
		Excitability	Excitability	MacLean et al 2019
		Owner Aggression	Aggression towards people	MacLean et al 2019
RPTOR	ENSCAFG00000005692	Dog Fear	Fearfulness	MacLean et al 2019
RSU1	ENSCAFG00000004586	Dog Fear	Fearfulness	MacLean et al 2019
RTN4RL1	ENSCAFG00000028579	Energy	Excitability	MacLean et al 2019
RYR2	ENSCAFG00000010034	Chasing	Aggression towards animals	MacLean et al 2019
		Intracellular calcium channels in muscles and neurons	Neurodevelopment & neurotransmission	Pilot et al 2021
RYR3	ENSCAFG00000008056	Energy	Excitability	MacLean et al 2019
		Intracellular calcium channels in muscles and neurons	Neurodevelopment & neurotransmission	Pilot et al 2021
SAP130	ENSCAFG00000004290	Energy	Excitability	MacLean et al 2019
SBF2	ENSCAFG00000007500	Attachment & Attention Seeking	Sociability	MacLean et al 2019
SCAPER	ENSCAFG00000018100	Attachment & Attention Seeking	Sociability	MacLean et al 2019
		Dog Aggression	Aggression towards animals	MacLean et al 2019
		Dog Fear	Fearfulness	MacLean et al 2019
		Excitability	Excitability	MacLean et al 2019
		Nonsocial Fear	Fearfulness	MacLean et al 2019
		Owner Aggression	Aggression towards people	MacLean et al 2019
SCEL	ENSCAFG00000005175	Stranger Aggression	Aggression towards people	MacLean et al 2019
SCRN3	ENSCAFG00000013239	Chasing	Aggression towards animals	MacLean et al 2019
SDCCAG8	ENSCAFG00000015803	Dog Aggression	Aggression towards animals	MacLean et al 2019
SEC23B	ENSCAFG00000005405	Dog Rivalry	Aggression towards animals	MacLean et al 2019
SEMA3D	ENSCAFG00000006128	Peripheral axon guidance during development	Neurodevelopment & neurotransmission	Freedman et al 2016
SEMA5A	ENSCAFG00000010102	Dog Fear	Fearfulness	MacLean et al 2019
SEMA6A	ENSCAFG00000000192	KEGG pathway determining axon guidance	Neurodevelopment & neurotransmission / herding	Dutrow et al 2022
SERPINB5	ENSCAFG00000024647	Excitability	Excitability	MacLean et al 2019
SETBP1	ENSCAFG00000017676	Owner Aggression	Aggression towards people	MacLean et al 2019
SETDB2	ENSCAFG00000004341	Stranger Aggression	Aggression towards people	MacLean et al 2019
SEZ6L	ENSCAFG00000011694	Physical contact and proximity	Sociability	Persson et al 2016
SFMBT2	ENSCAFG00000005121	Dog Rivalry	Aggression towards animals	MacLean et al 2019
		Owner Aggression	Aggression towards people	MacLean et al 2019
SFSWAP	ENSCAFG00000006625	Attachment & Attention Seeking	Sociability	MacLean et al 2019
		Energy	Excitability	MacLean et al 2019
		Excitability	Excitability	MacLean et al 2019
SGTB	ENSCAFG00000007494	Dog Rivalry	Aggression towards animals	MacLean et al 2019
SH2D4A	ENSCAFG00000005330	Energy	Excitability	MacLean et al 2019
SHMT2	ENSCAFG00000000195	Excitability	Excitability	MacLean et al 2019
SIPA1L1	ENSCAFG00000016732	Excitability	Excitability	MacLean et al 2019
		Stranger Fear	Fearfulness	MacLean et al 2019
SLC12A2	ENSCAFG00000000637	Stranger Aggression	Aggression towards people	MacLean et al 2019
SLC23A2	ENSCAFG00000006042	Dog Fear	Fearfulness	MacLean et al 2019
SLC24A3	ENSCAFG00000005373	Attachment & Attention Seeking	Sociability	MacLean et al 2019
		Excitability	Excitability	MacLean et al 2019
SLC24A4	ENSCAFG00000010941	Dog Aggression	Aggression towards animals	MacLean et al 2019
SLC25A44	ENSCAFG00000016851	GABA inhibitor osteocalcin	Neurodevelopment & neurotransmission	Pendleton et al 2018
SLC35F1	ENSCAFG00000000932	Dog Fear	Fearfulness	MacLean et al 2019
SLC35F4	ENSCAFG00000015255	Dog Rivalry	Aggression towards animals	MacLean et al 2019
SLC43A2	ENSCAFG00000019194	Dog Aggression	Aggression towards animals	MacLean et al 2019
SLC4A10	ENSCAFG00000010242	Excitability	Excitability	MacLean et al 2019
SLC4A5	ENSCAFG00000008684	Energy	Excitability	MacLean et al 2019
SLC6A1	ENSCAFG00000005033	Aggression	Aggression towards people	Vage et al 2010
SLC6A4	ENSCAFG00000018990	Serotonin transporter	Neurodevelopment & neurotransmission	Pendleton et al 2018
SLC7A11	ENSCAFG00000003749	Dog Rivalry	Aggression towards animals	MacLean et al 2019
		Owner Aggression	Aggression towards people	MacLean et al 2019
SLIT1	ENSCAFG00000008945	Nonsocial Fear	Fearfulness	MacLean et al 2019
SLIT2	ENSCAFG00000016608	KEGG pathway determining axon guidance	Neurodevelopment & neurotransmission / herding	Dutrow et al 2022
SMARCAD1	ENSCAFG00000010026	Nonsocial Fear	Fearfulness	MacLean et al 2019
SMIM33	ENSCAFG00000031017	Nonsocial Fear	Fearfulness	MacLean et al 2019
SMPD3	ENSCAFG00000020310	Excitability	Excitability	MacLean et al 2019
SMPDL3A	ENSCAFG00000001002	Dog Fear	Fearfulness	MacLean et al 2019
SND1	ENSCAFG00000001700	Attachment & Attention Seeking	Sociability	MacLean et al 2019
		Energy	Excitability	MacLean et al 2019
		Owner Aggression	Aggression towards people	MacLean et al 2019
SNX29	ENSCAFG00000018849	Energy	Excitability	MacLean et al 2019
SNX7	ENSCAFG00000020058	Stranger Aggression	Aggression towards people	MacLean et al 2019
SORBS3	ENSCAFG00000009371	Excitability	Excitability	MacLean et al 2019
SORCS2	ENSCAFG00000014403	Chasing	Aggression towards animals	MacLean et al 2019
SPATA5	ENSCAFG00000003988	Attachment & Attention Seeking	Sociability	MacLean et al 2019
SPECC1	ENSCAFG00000018081	Chasing	Aggression towards animals	MacLean et al 2019
SPECC1L	ENSCAFG00000013823	Attachment & Attention Seeking	Sociability	MacLean et al 2019
		Excitability	Excitability	MacLean et al 2019
SPTBN5	ENSCAFG00000009849	Excitability	Excitability	MacLean et al 2019
SPTLC1	ENSCAFG00000002160	Nonsocial Fear	Fearfulness	MacLean et al 2019
SRGAP1	ENSCAFG00000000345	Attachment & Attention Seeking	Sociability	MacLean et al 2019
		Dog Fear	Fearfulness	MacLean et al 2019
SRGAP3	ENSCAFG00000005535	KEGG pathway determining axon guidance	Neurodevelopment & neurotransmission / herding	Dutrow et al 2022
ST8SIA6	ENSCAFG00000032700	Sociability	Sociability	Morrill et al 2022
STAG1	ENSCAFG00000007380	Attachment & Attention Seeking	Sociability	MacLean et al 2019
STARD9	ENSCAFG00000011155	Chasing	Aggression towards animals	MacLean et al 2019
		Dog Fear	Fearfulness	MacLean et al 2019
STIM2	ENSCAFG00000016354	Attachment & Attention Seeking	Sociability	MacLean et al 2019
		Dog Rivalry	Aggression towards animals	MacLean et al 2019
STK32A	ENSCAFG00000006592	Dog Fear	Fearfulness	MacLean et al 2019
		Nonsocial Fear	Fearfulness	MacLean et al 2019
STT3B	ENSCAFG00000005423	Dog Aggression	Aggression towards animals	MacLean et al 2019
STX18	ENSCAFG00000015700	Dog Aggression	Aggression towards animals	MacLean et al 2019
STXBP4	ENSCAFG00000017349	Energy	Excitability	MacLean et al 2019
STXBP5	ENSCAFG00000000353	Attachment & Attention Seeking	Sociability	MacLean et al 2019
		Chasing	Aggression towards animals	MacLean et al 2019
		Stranger Aggression	Aggression towards people	MacLean et al 2019
STXBP5L	ENSCAFG00000011430	Dog Aggression	Aggression towards animals	MacLean et al 2019
		Dog Fear	Fearfulness	MacLean et al 2019
		Nonsocial Fear	Fearfulness	MacLean et al 2019
SUFU	ENSCAFG00000010221	Excitability	Excitability	MacLean et al 2019
SUMF1	ENSCAFG00000005954	Stranger Aggression	Aggression towards people	MacLean et al 2019
SYNE1	ENSCAFG00000000445	Excitability	Excitability	MacLean et al 2019
SYT1	ENSCAFG00000005766	Attachment & Attention Seeking	Sociability	MacLean et al 2019
SYT17	ENSCAFG00000018136	Owner Aggression	Aggression towards people	MacLean et al 2019
TAOK3	ENSCAFG00000009924	Chasing	Aggression towards animals	MacLean et al 2019
		Dog Aggression	Aggression towards animals	MacLean et al 2019
TBC1D15	ENSCAFG00000000459	Chasing	Aggression towards animals	MacLean et al 2019
TBC1D30	ENSCAFG00000000361	Dog Fear	Fearfulness	MacLean et al 2019
TBC1D32	ENSCAFG00000000955	Nonsocial Fear	Fearfulness	MacLean et al 2019
TBC1D5	ENSCAFG00000005849	Chasing	Aggression towards animals	MacLean et al 2019
TCF12	ENSCAFG00000016200	Dog Rivalry	Aggression towards animals	MacLean et al 2019
		Owner Aggression	Aggression towards people	MacLean et al 2019
TENM3	ENSCAFG00000008123	Chasing	Aggression towards animals	MacLean et al 2019
TENM4	ENSCAFG00000004731	Dog Aggression	Aggression towards animals	MacLean et al 2019
TESMIN	ENSCAFG00000010766	Dog Aggression	Aggression towards animals	MacLean et al 2019
		Dog Fear	Fearfulness	MacLean et al 2019
		Stranger Fear	Fearfulness	MacLean et al 2019
TGFBI	ENSCAFG00000001091	Nonsocial Fear	Fearfulness	MacLean et al 2019
THOC1	ENSCAFG00000018324	Herding	Neurodevelopment & neurotransmission / herding	Shan et al 2021
TLX3	ENSCAFG00000016919	Key switch between glutamatergic and GABAergic cell fates	Neurodevelopment & neurotransmission	Pendleton et al 2018
TM9SF2	ENSCAFG00000005809	Dog Rivalry	Aggression towards animals	MacLean et al 2019
TM9SF3	ENSCAFG00000008738	Stranger Fear	Fearfulness	MacLean et al 2019
TMEM117	ENSCAFG00000009609	Attachment & Attention Seeking	Sociability	MacLean et al 2019
TMEM132D	ENSCAFG00000006812	Energy	Excitability	MacLean et al 2019
		Anxiety/domestication candidate gene in cattles	Neurodevelopment & neurotransmission	Freedman et al 2016
TMEM181	ENSCAFG00000000655	Dog Rivalry	Aggression towards animals	MacLean et al 2019
TMEM68	ENSCAFG00000007009	Chasing	Aggression towards animals	MacLean et al 2019
TMTC2	ENSCAFG00000005914	Attachment & Attention Seeking	Sociability	MacLean et al 2019
		Excitability	Excitability	MacLean et al 2019
TNIP3	ENSCAFG00000004160	Excitability	Excitability	MacLean et al 2019
TOP3A	ENSCAFG00000018267	Attachment & Attention Seeking	Sociability	MacLean et al 2019
		Stranger Fear	Fearfulness	MacLean et al 2019
TPK1	ENSCAFG00000025529	Energy	Excitability	MacLean et al 2019
TRAPPC8	ENSCAFG00000018024	Energy	Excitability	MacLean et al 2019
		Stranger Fear	Fearfulness	MacLean et al 2019
TRDN	ENSCAFG00000001016	Dog Aggression	Aggression towards animals	MacLean et al 2019
TRIO	ENSCAFG00000009159	Stranger Fear	Fearfulness	MacLean et al 2019
TRPC4	ENSCAFG00000006044	Role in neurotransmitter release	Neurodevelopment & neurotransmission	Pilot et al 2021
TRPM8	ENSCAFG00000011936	Dog Aggression	Aggression towards animals	MacLean et al 2019
		Nonsocial Fear	Fearfulness	MacLean et al 2019
TRUB1	ENSCAFG00000011688	Chasing	Aggression towards animals	MacLean et al 2019
TTC17	ENSCAFG00000006730	Owner Aggression	Aggression towards people	MacLean et al 2019
TTC3	ENSCAFG00000009771	Dog Aggression	Aggression towards animals	MacLean et al 2019
TTLL9	ENSCAFG00000007107	Owner Aggression	Aggression towards people	MacLean et al 2019
TULP3	ENSCAFG00000015618	Owner Aggression	Aggression towards people	MacLean et al 2019
TXNDC11	ENSCAFG00000018890	Dog Rivalry	Aggression towards animals	MacLean et al 2019
UBL3	ENSCAFG00000032748	Excitability	Excitability	MacLean et al 2019
UBR2	ENSCAFG00000001697	Nonsocial Fear	Fearfulness	MacLean et al 2019
UBXN8	ENSCAFG00000006462	Dog Rivalry	Aggression towards animals	MacLean et al 2019
		Owner Aggression	Aggression towards people	MacLean et al 2019
		Stranger Fear	Fearfulness	MacLean et al 2019
UCP3	ENSCAFG00000005549	Dog Rivalry	Aggression towards animals	MacLean et al 2019
UHRF1BP1	ENSCAFG00000001234	Energy	Excitability	MacLean et al 2019
UNC13B	ENSCAFG00000002030	Competence of glutamatergic synaptic vesicles	Neurodevelopment & neurotransmission	Pendleton et al 2018
UNC45A	ENSCAFG00000012179	Excitability	Excitability	MacLean et al 2019
USP33	ENSCAFG00000020373	Chasing	Aggression towards animals	MacLean et al 2019
UVRAG	ENSCAFG00000005326	Attachment & Attention Seeking	Sociability	MacLean et al 2019
		Stranger Aggression	Aggression towards people	MacLean et al 2019
UXS1	ENSCAFG00000002096	Dog Fear	Fearfulness	MacLean et al 2019
VAV3	ENSCAFG00000019951	Excitability	Excitability	MacLean et al 2019
VHL	ENSCAFG00000005140	Excitability	Excitability	MacLean et al 2019
VLDLR	ENSCAFG00000002028	Energy	Excitability	MacLean et al 2019
VPS13B	ENSCAFG00000000507	Stranger Aggression	Aggression towards people	MacLean et al 2019
VPS41	ENSCAFG00000003582	Stranger Fear	Fearfulness	MacLean et al 2019
VPS54	ENSCAFG00000003153	Stranger Fear	Fearfulness	MacLean et al 2019
VRK3	ENSCAFG00000003420	Dog Rivalry	Aggression towards animals	MacLean et al 2019
VTI1A	ENSCAFG00000010984	Attachment & Attention Seeking	Sociability	MacLean et al 2019
		Stranger Aggression	Aggression towards people	MacLean et al 2019
VWA8	ENSCAFG00000004764	Owner Aggression	Aggression towards people	MacLean et al 2019
		Stranger Aggression	Aggression towards people	MacLean et al 2019
WBSCR17	not found	WBS (Hypersociability syndrome)	Sociability	vonHoldt et al 2017
WDFY2	ENSCAFG00000004282	Dog Aggression	Aggression towards animals	MacLean et al 2019
WDHD1	ENSCAFG00000014989	Dog Fear	Fearfulness	MacLean et al 2019
WDR41	ENSCAFG00000009227	Nonsocial Fear	Fearfulness	MacLean et al 2019
WIF1	ENSCAFG00000000364	Dog Aggression	Aggression towards animals	MacLean et al 2019
XPR1	ENSCAFG00000012781	Chasing	Aggression towards animals	MacLean et al 2019
ZC3H4	ENSCAFG00000004182	Attachment & Attention Seeking	Sociability	MacLean et al 2019
ZFPM2	ENSCAFG00000000678	Attachment & Attention Seeking	Sociability	MacLean et al 2019
		Dog Aggression	Aggression towards animals	MacLean et al 2019
		Dog Fear	Fearfulness	MacLean et al 2019
		Dog Rivalry	Aggression towards animals	MacLean et al 2019
ZNF135	ENSCAFG00000002372	Dog Fear	Fearfulness	MacLean et al 2019
ZNF827	ENSCAFG00000007698	Chasing	Aggression towards animals	MacLean et al 2019
ZRANB3	ENSCAFG00000005054	Attachment & Attention Seeking	Sociability	MacLean et al 2019
		Energy	Excitability	MacLean et al 2019
		Excitability	Excitability	MacLean et al 2019
ZZZ3	ENSCAFG00000020376	Excitability	Excitability	MacLean et al 2019
	ENSCAFG00000000770	Chasing	Aggression towards animals	MacLean et al 2019
		Owner Aggression	Aggression towards people	MacLean et al 2019
	ENSCAFG00000000770	Chasing	Aggression towards animals	MacLean et al 2019
		Owner Aggression	Aggression towards people	MacLean et al 2019
	ENSCAFG00000001952	Excitability	Excitability	MacLean et al 2019
	ENSCAFG00000002045	Energy	Excitability	MacLean et al 2019
	ENSCAFG00000002083	Chasing	Aggression towards animals	MacLean et al 2019
	ENSCAFG00000002155	Chasing	Aggression towards animals	MacLean et al 2019
		Dog Aggression	Aggression towards animals	MacLean et al 2019
		Excitability	Excitability	MacLean et al 2019
	ENSCAFG00000003479	Nonsocial Fear	Fearfulness	MacLean et al 2019
	ENSCAFG00000004186	Nonsocial Fear	Fearfulness	MacLean et al 2019
	ENSCAFG00000006376	Chasing	Aggression towards animals	MacLean et al 2019
	ENSCAFG00000010224	Dog Rivalry	Aggression towards animals	MacLean et al 2019
	ENSCAFG00000014255	Dog Fear	Fearfulness	MacLean et al 2019
	ENSCAFG00000014670	Dog Fear	Fearfulness	MacLean et al 2019
	ENSCAFG00000015648	Excitability	Excitability	MacLean et al 2019
	ENSCAFG00000018181	Chasing	Aggression towards animals	MacLean et al 2019
	ENSCAFG00000028659	Dog Aggression	Aggression towards animals	MacLean et al 2019
		Dog Rivalry	Aggression towards animals	MacLean et al 2019
		Dog Fear	Fearfulness	MacLean et al 2019
	ENSCAFG00000030873	Dog Fear	Fearfulness	MacLean et al 2019
	ENSCAFG00000030938	Dog Rivalry	Aggression towards animals	MacLean et al 2019
	ENSCAFG00000031628	Dog Rivalry	Aggression towards animals	MacLean et al 2019
		Owner Aggression	Aggression towards people	MacLean et al 2019
	ENSCAFG00000032470	Excitability	Excitability	MacLean et al 2019
	ENSCAFG00000032631	Stranger Fear	Fearfulness	MacLean et al 2019
	ENSCAFG00000033883	Energy	Excitability	MacLean et al 2019
	ENSCAFG00000033917	Owner Aggression	Aggression towards people	MacLean et al 2019
	ENSCAFG00000034328	Attachment & Attention Seeking	Sociability	MacLean et al 2019
	ENSCAFG00000034423	Chasing	Aggression towards animals	MacLean et al 2019
	ENSCAFG00000035085	Stranger Fear	Fearfulness	MacLean et al 2019
	ENSCAFG00000035446	Owner Aggression	Aggression towards people	MacLean et al 2019
	ENSCAFG00000036254	Dog Rivalry	Aggression towards animals	MacLean et al 2019
	ENSCAFG00000037826	Dog Fear	Fearfulness	MacLean et al 2019
	ENSCAFG00000038312	Chasing	Aggression towards animals	MacLean et al 2019
	ENSCAFG00000038544	Stranger Aggression	Aggression towards people	MacLean et al 2019
	ENSCAFG00000038858	Chasing	Aggression towards animals	MacLean et al 2019
	ENSCAFG00000039058	Owner Aggression	Aggression towards people	MacLean et al 2019
	ENSCAFG00000039209	Excitability	Excitability	MacLean et al 2019
	ENSCAFG00000039266	Energy	Excitability	MacLean et al 2019
	ENSCAFG00000040913	Stranger Aggression	Aggression towards people	MacLean et al 2019
