# Supplementary material for: Whole‐Genome Data to Investigate Recent and Historical Dog Introgression Patterns in Italian Wolves
Source: Ecol Evol. 2025 Nov 27;15(12):e72508. doi: 10.1002/ece3.72508 (PMC12658625; doi:10.1002/ece3.72508)
Supplement: Supplementary file 4 — Table S4: ‘apoh’ output for each WIT individual. Admixture pedigree compatibility is measured as the ‘distance’ between the paired ancestries expected under the ‘indipendent’ pedigree and the estimated ones. If pedigree 1 or 2 exhibits a lower value compared to the ‘indipendent’ one than the individual is recently admixed (colored in red). We also highlighted one individual non‐recently admixed but with close distances (in yellow). [file ECE3-15-e72508-s001.xlsx]

## Sheet: Foglio1
SampleID	InconsistencyIndex	Dist. independent pedigree	Dist. pedigree 1	Dist. pedigree 2	Admixture index
W1023	0.01	0.00	0.00	0.26	NA
W1456	0.00	0.08	0.02	0.12	4.37
W893	0.01	0.00	0.00	0.26	NA
WIT1	0.02	0.00	0.00	0.26	NA
WIT10	0.01	0.00	0.00	0.26	NA
WIT11	0.00	0.07	0.13	0.20	NA
WIT12	0.02	0.00	0.00	0.26	NA
WIT13	0.02	0.00	0.00	0.26	NA
WIT2	0.00	0.27	0.13	0.15	2.6
WIT3	0.02	0.00	0.00	0.26	NA
WIT4	0.01	0.00	0.00	0.26	NA
WIT6	0.01	0.00	0.00	0.26	NA
WIT7	0.02	0.00	0.00	0.26	NA
WIT8	0.00	0.26	0.05	0.13	3.09
WIT9	0.00	0.16	0.06	0.21	4.6
Wolf21	0.00	0.00	0.00	0.26	NA
