# Supplementary material for: Whole‐Genome Data to Investigate Recent and Historical Dog Introgression Patterns in Italian Wolves
Source: Ecol Evol. 2025 Nov 27;15(12):e72508. doi: 10.1002/ece3.72508 (PMC12658625; doi:10.1002/ece3.72508)
Supplement: Supplementary file 5 — Table S5: Gene ontology network results using STRING on genes within introgressed and validated regions in admixed Italian wolves (i.e., gene PREX2), and all the Italian wolves (the other genes). Green = functional enrichment for the candidate gene. [file ECE3-15-e72508-s008.xlsx]

## Sheet: Foglio1
Gene:	EPB41L2
GO-term	Biological process	Count in network	Strength	False discovery rate
GO:0030866	Cortical actin cytoskeleton organization	3 of 34	2.21	0.0101
GO-term	Local network cluster (STRING)	Count in network	Strength	False discovery rate
CL:20203	SAB domain, and Susceptibility to natural killer cell mediated cytotoxicity	3 of 5	3.04	3.02e-05
CL:20131	Neurexins and neuroligins, and NMDA glutamate receptor activity	4 of 41	2.25	3.02e-05
Gene:	CAMK1D
GO-term	Molecular function	Count in network	Strength	False discovery rate
GO:0005509	Calcium ion binding	5 of 642	1.16	0.0391
GO-term	Cellular component	Count in network	Strength	False discovery rate
GO:1990589	ATF4-CREB1 transcription factor complex	2 of 4	2.96	0.0062
GO:0000922	Spindle pole	3 of 145	1.58	0.0469
GO-term	Local network cluster (STRING)	Count in network	Strength	False discovery rate
CL:21631	Flavodoxin-like, and Phototransduction	4 of 5	3.17	3.85e-09
CL:21614	Mixed, incl. RyR domain, and Nitric-oxide synthase activity	6 of 14	2.9	8.51e-13
CL:13799	Mixed, incl. Tricellular tight junction, and Positive regulation of respiratory burst	2 of 5	2.87	0.0023
CL:21615	RyR domain, and Thioredoxin-like domain	2 of 8	2.66	0.0045
CL:15641	Mixed, incl. ATF4-CREB1 transcription factor complex, and cAMP response element binding	2 of 11	2.52	0.0073
Gene:	COX10
GO-term	Biological process	Count in network	Strength	False discovery rate
GO:0006788	Heme oxidation	2 of 2	3.26	0.0013
GO:0006784	Heme A biosynthetic process	2 of 2	3.26	0.0013
GO:0042167	Heme catabolic process	2 of 4	2.96	0.0024
GO:0042168	Heme metabolic process	5 of 26	2.55	3.03e-08
GO:0006783	Heme biosynthetic process	3 of 20	2.44	0.00029
GO:0008535	Respiratory chain complex IV assembly	4 of 30	2.39	3.97e-06
GO:0017004	Cytochrome complex assembly	5 of 46	2.3	8.33e-08
GO:0006123	Mitochondrial electron transport, cytochrome c to oxygen	2 of 31	2.07	0.0480
GO:0042773	ATP synthesis coupled electron transport	3 of 78	1.85	0.0044
GO:1902600	Proton transmembrane transport	5 of 158	1.76	2.22e-05
GO:0009060	Aerobic respiration	4 of 186	1.6	0.0015
GO:0006091	Generation of precursor metabolites and energy	5 of 395	1.37	0.0010
GO-term	Molecular function	Count in network	Strength	False discovery rate
GO:0004392	Heme oxygenase (decyclizing) activity	2 of 2	3.26	0.00061
GO:0004129	Cytochrome-c oxidase activity	4 of 30	2.39	6.56e-06
GO:0020037	Heme binding	4 of 129	1.76	0.00029
GO:0016491	Oxidoreductase activity	7 of 847	1.18	6.68e-05
GO:0003824	Catalytic activity	10 of 6013	0.48	0.0110
GO-term	Cellular component	Count in network	Strength	False discovery rate
GO:0070069	Cytochrome complex	5 of 57	2.21	3.57e-08
GO:0045277	Respiratory chain complex IV	3 of 46	2.08	0.00034
GO:0005743	Mitochondrial inner membrane	8 of 540	1.43	2.19e-08
GO:0031966	Mitochondrial membrane	9 of 738	1.35	9.75e-09
GO:0031090	Organelle membrane	10 of 2735	0.83	3.48e-06
GO:0016020	Membrane	11 of 8789	0.36	0.0126
GO-term	Local network cluster (STRING)	Count in network	Strength	False discovery rate
CL:8100	Heme a metabolic process, and Copper chaperone activity	4 of 5	3.17	6.74e-09
CL:8098	Respiratory chain complex IV assembly, and Negative regulation of hexokinase activity	5 of 10	2.96	2.22e-10
CL:7802	Mixed, incl. Cupredoxin, and Cytochrome c oxidase subunit Va	2 of 5	2.87	0.0040
CL:6773	Heme metabolic process, and Iron coordination entity transport	3 of 20	2.44	0.00019
CL:7625	Respirasome	3 of 97	1.75	0.0089
Gene:	FSTL5
GO-term	Local network cluster (STRING)	Count in network	Strength	False discovery rate
CL:31660	Mixed, incl. Regulation of heparan sulfate proteoglycan biosynthetic process, and Na,K-Atpase Interacting protein	2 of 6	2.98	0.0112
CL:31589	Mostly uncharacterized, incl. In StAR and phosphatidylcholine transfer protein, and Intermembrane lipid transfer	3 of 82	2.02	0.0112
Gene:	BUB1
GO-term	Biological process	Count in network	Strength	False discovery rate
GO:1905786	Positive regulation of anaphase-promoting complex-dependent catabolic process	2 of 3	3.09	0.00043
GO:0051754	Meiotic sister chromatid cohesion, centromeric	2 of 4	2.96	0.00061
GO:1904668	Positive regulation of ubiquitin protein ligase activity	3 of 7	2.9	3.01e-06
GO:0031915	Positive regulation of synaptic plasticity	2 of 5	2.87	0.00084
GO:0090129	Positive regulation of synapse maturation	2 of 7	2.72	0.0014
GO:1904666	Regulation of ubiquitin protein ligase activity	4 of 16	2.66	5.32e-08
GO:0007094	Mitotic spindle assembly checkpoint signaling	6 of 26	2.63	2.78e-11
GO:0090267	Positive regulation of mitotic cell cycle spindle assembly checkpoint	2 of 10	2.56	0.0022
GO:0051444	Negative regulation of ubiquitin-protein transferase activity	3 of 16	2.54	2.10e-05
GO:0051438	Regulation of ubiquitin-protein transferase activity	6 of 43	2.41	4.26e-11
GO:0071459	Protein localization to chromosome, centromeric region	3 of 26	2.33	7.41e-05
GO:0031145	Anaphase-promoting complex-dependent catabolic process	2 of 19	2.29	0.0057
GO:0034501	Protein localization to kinetochore	2 of 20	2.26	0.0062
GO:0008608	Attachment of spindle microtubules to kinetochore	2 of 25	2.17	0.0089
GO:0007093	Mitotic cell cycle checkpoint signaling	7 of 112	2.06	4.26e-11
GO:0000086	G2/M transition of mitotic cell cycle	2 of 33	2.05	0.0140
GO:0051445	Regulation of meiotic cell cycle	2 of 35	2.02	0.0152
GO:0000132	Establishment of mitotic spindle orientation	2 of 35	2.02	0.0152
GO:0034502	Protein localization to chromosome	4 of 73	2.0	1.21e-05
GO:1901991	Negative regulation of mitotic cell cycle phase transition	7 of 133	1.99	1.05e-10
GO:0045132	Meiotic chromosome segregation	4 of 76	1.99	1.38e-05
GO:0000819	Sister chromatid segregation	7 of 138	1.97	1.19e-10
GO:0007095	Mitotic G2 DNA damage checkpoint signaling	2 of 41	1.95	0.0199
GO:0000070	Mitotic sister chromatid segregation	5 of 113	1.91	6.11e-07
GO:0032436	Positive regulation of proteasomal ubiquitin-dependent protein catabolic process	3 of 69	1.9	0.0010
GO:0045143	Homologous chromosome segregation	2 of 51	1.86	0.0289
GO:0010948	Negative regulation of cell cycle process	8 of 212	1.84	2.78e-11
GO:0033044	Regulation of chromosome organization	7 of 199	1.81	1.03e-09
GO:0031396	Regulation of protein ubiquitination	6 of 171	1.81	4.38e-08
GO:0051321	Meiotic cell cycle	5 of 176	1.72	4.70e-06
GO:1902850	Microtubule cytoskeleton organization involved in mitosis	3 of 116	1.68	0.0036
GO:0000280	Nuclear division	7 of 273	1.67	7.26e-09
GO:0044772	Mitotic cell cycle phase transition	3 of 120	1.66	0.0039
GO:0051348	Negative regulation of transferase activity	4 of 193	1.58	0.00043
GO:1903047	Mitotic cell cycle process	9 of 465	1.55	5.73e-11
GO:0010564	Regulation of cell cycle process	10 of 548	1.53	2.78e-11
GO:0090068	Positive regulation of cell cycle process	3 of 197	1.45	0.0133
GO:0042176	Regulation of protein catabolic process	4 of 282	1.42	0.0016
GO:0051301	Cell division	4 of 332	1.34	0.0026
GO:0007049	Cell cycle	11 of 958	1.32	2.78e-11
GO:0031400	Negative regulation of protein modification process	4 of 377	1.29	0.0040
GO:0051338	Regulation of transferase activity	7 of 699	1.26	3.57e-06
GO:0051656	Establishment of organelle localization	3 of 305	1.26	0.0392
GO:0051347	Positive regulation of transferase activity	4 of 426	1.24	0.0060
GO:0000226	Microtubule cytoskeleton organization	4 of 520	1.15	0.0115
GO:0006468	Protein phosphorylation	5 of 685	1.13	0.0022
GO:0044092	Negative regulation of molecular function	5 of 820	1.05	0.0044
GO:0051128	Regulation of cellular component organization	9 of 1787	0.97	3.22e-06
GO:0006996	Organelle organization	9 of 3311	0.7	0.00053
GO:0051641	Cellular localization	6 of 2287	0.68	0.0426
GO:0019538	Protein metabolic process	8 of 4004	0.56	0.0185
GO-term	Molecular function	Count in network	Strength	False discovery rate
GO:1990757	Ubiquitin ligase activator activity	2 of 4	2.96	0.0061
GO:0010997	Anaphase-promoting complex binding	3 of 9	2.79	7.90e-05
GO:0004672	Protein kinase activity	5 of 583	1.2	0.0082
GO-term	Cellular component	Count in network	Strength	False discovery rate
GO:0033597	Mitotic checkpoint complex	3 of 5	3.04	1.48e-06
GO:0000940	Outer kinetochore	2 of 11	2.52	0.0025
GO:0044615	Nuclear pore nuclear basket	2 of 17	2.33	0.0039
GO:0005680	Anaphase-promoting complex	2 of 21	2.24	0.0052
GO:0097431	Mitotic spindle pole	2 of 33	2.05	0.0111
GO:0000776	Kinetochore	7 of 134	1.98	3.44e-10
GO:0000794	Condensed nuclear chromosome	2 of 63	1.77	0.0314
GO:0072686	Mitotic spindle	5 of 164	1.75	2.93e-06
GO:0005876	Spindle microtubule	2 of 79	1.67	0.0453
GO:0000922	Spindle pole	3 of 145	1.58	0.0049
GO:0005819	Spindle	7 of 362	1.55	5.09e-08
GO:0030496	Midbody	3 of 157	1.55	0.0056
GO:0099080	Supramolecular complex	8 of 1064	1.14	1.68e-06
GO:0005813	Centrosome	4 of 553	1.12	0.0111
GO:0140513	Nuclear protein-containing complex	6 of 1394	0.9	0.0038
GO:0043232	Intracellular non-membrane-bounded organelle	9 of 4403	0.57	0.0038
GO:0032991	Protein-containing complex	9 of 5563	0.47	0.0177
GO:0005634	Nucleus	11 of 7078	0.46	0.0013
GO-term	Local network cluster (STRING)	Count in network	Strength	False discovery rate
CL:8638	Phosphorylation of Emi1, and Mad3/BUB1 hoMad3/BUB1 homology region 1	4 of 5	3.17	1.92e-09
CL:8636	Mixed, incl. Phosphorylation of Emi1, and Histone H3-S28 phosphorylation	6 of 11	3.0	1.36e-13
CL:8604	Mixed, incl. Protein localization to chromosome, centromeric region, and Kinesin motor, catalytic domain. ATPase.	7 of 34	2.58	1.22e-13
CL:8867	Inactivation of APC/C via direct inhibition of the APC/C complex, and Phosphorylation of Emi1	4 of 23	2.5	2.49e-07
Gene:	NPHP1
GO-term	Biological process	Count in network	Strength	False discovery rate
GO:0035845	Photoreceptor cell outer segment organization	2 of 13	2.45	0.0110
GO:0001736	Establishment of planar polarity	3 of 21	2.42	0.00018
GO:0060039	Pericardium development	2 of 15	2.39	0.0128
GO:0042461	Photoreceptor cell development	4 of 43	2.23	3.19e-05
GO:0001738	Morphogenesis of a polarized epithelium	4 of 47	2.19	3.19e-05
GO:0045744	Negative regulation of G protein-coupled receptor signaling pathway	2 of 28	2.12	0.0343
GO:0042462	Eye photoreceptor cell development	2 of 28	2.12	0.0343
GO:1905515	Non-motile cilium assembly	3 of 50	2.04	0.0016
GO:0007368	Determination of left/right symmetry	4 of 85	1.94	0.00014
GO:0060041	Retina development in camera-type eye	3 of 103	1.73	0.0102
GO:0035107	Appendage morphogenesis	3 of 103	1.73	0.0102
GO:0048592	Eye morphogenesis	3 of 109	1.7	0.0107
GO:0060271	Cilium assembly	6 of 282	1.59	3.19e-05
GO:0001654	Eye development	5 of 268	1.53	0.00017
GO:0043010	Camera-type eye development	4 of 224	1.52	0.0025
GO:0072001	Renal system development	3 of 194	1.45	0.0397
GO:0007507	Heart development	4 of 367	1.3	0.0121
GO:0048598	Embryonic morphogenesis	4 of 437	1.23	0.0210
GO:0030030	Cell projection organization	8 of 925	1.2	3.19e-05
GO:0072359	Circulatory system development	5 of 612	1.18	0.0051
GO:0060429	Epithelium development	5 of 759	1.08	0.0110
GO:0009653	Anatomical structure morphogenesis	6 of 1662	0.82	0.0313
GO:0016043	Cellular component organization	9 of 4960	0.52	0.0330
GO-term	Cellular component	Count in network	Strength	False discovery rate
GO:0036038	MKS complex	2 of 10	2.56	0.0021
GO:0035869	Ciliary transition zone	6 of 60	2.26	6.76e-10
GO:0032391	Photoreceptor connecting cilium	3 of 35	2.2	0.00020
GO:0097546	Ciliary base	2 of 41	1.95	0.0218
GO:0060170	Ciliary membrane	2 of 54	1.83	0.0350
GO:0097730	Non-motile cilium	4 of 127	1.76	0.00014
GO:0036064	Ciliary basal body	4 of 153	1.68	0.00020
GO:0005929	Cilium	9 of 627	1.42	1.15e-09
GO:0005911	Cell-cell junction	5 of 371	1.39	0.00020
GO:0005813	Centrosome	6 of 553	1.3	5.52e-05
GO:0042995	Cell projection	10 of 1816	1.0	1.84e-07
GO:0005856	Cytoskeleton	8 of 2062	0.85	0.00021
GO-term	Local network cluster (STRING)	Count in network	Strength	False discovery rate
CL:22405	Mixed, incl. RPGRIP1 family, and Photoreceptor distal connecting cilium	4 of 5	3.17	3.37e-09
CL:22403	Mixed, incl. MKS complex, and RPGRIP1 family	7 of 16	2.9	1.33e-15
CL:22422	MKS complex, and Predicted membrane protein	2 of 5	2.87	0.0028
CL:19293	Mixed, incl. Rod photoreceptor outer segment, and RPGRIP1 family	2 of 7	2.72	0.0044
CL:22316	Intraciliary transport particle, and Ciliary transition zone	8 of 66	2.35	8.06e-15
Gene:	TPC3
GO-term	Local network cluster (STRING)	Count in network	Strength	False discovery rate
CL:19797	Mixed, incl. Behavioral response to ethanol, and Positive regulation of synaptic transmission, GABAergic	2 of 5	3.43	0.0014
Gene:	ACOXL
GO-term	Biological process	Count in network	Strength	False discovery rate
GO:0006635	Fatty acid beta-oxidation	6 of 53	2.36	1.08e-09
GO:0006631	Fatty acid metabolic process	7 of 260	1.74	1.37e-08
GO:0006629	Lipid metabolic process	9 of 1004	1.26	2.87e-08
GO:0033540	Fatty acid beta-oxidation using acyl-CoA oxidase	2 of 5	2.91	0.0025
GO:0033539	Fatty acid beta-oxidation using acyl-CoA dehydrogenase	2 of 10	2.61	0.0075
GO-term	Molecular function	Count in network	Strength	False discovery rate
GO:0050633	acetyl-CoA C-myristoyltransferase activity	2 of 4	3.0	0.0028
GO:0005504	Fatty acid binding	3 of 38	2.2	0.0028
GO:0003985	acetyl-CoA C-acetyltransferase activity	2 of 6	2.83	0.0037
GO:0003997	acyl-CoA oxidase activity	2 of 7	2.76	0.0040
GO:0050660	Flavin adenine dinucleotide binding	3 of 88	1.84	0.0040
GO:0000062	fatty-acyl-CoA binding	2 of 22	2.26	0.0130
GO:0016491	Oxidoreductase activity	6 of 847	1.16	0.0028
GO:0071949	FAD binding	2 of 41	1.99	0.0328
GO:0000166	Nucleotide binding	6 of 2202	0.74	0.0380
GO:0003824	Catalytic activity	9 of 6013	0.48	0.0239
GO-term	Cellular component	Count in network	Strength	False discovery rate
GO:0005777	Peroxisome	6 of 110	2.04	9.97e-09
GO:0045251	Electron transfer flavoprotein complex	2 of 2	3.31	0.00068
GO:0005739	Mitochondrion	7 of 1640	0.94	0.00088
GO-term	Local network cluster (STRING)	Count in network	Strength	False discovery rate
CL:5614	Fatty acid beta-oxidation, and Acyl-CoA dehydrogenase, C-terminal domain	9 of 40	2.66	5.98e-20
CL:5617	Fatty acid beta-oxidation, and Acyl-CoA dehydrogenase, C-terminal domain	8 of 33	2.69	5.61e-18
CL:5619	Fatty acid degradation, and Thiolase, C-terminal domain	5 of 24	2.62	3.68e-10
CL:5620	Fatty acid degradation, and Thiolase, C-terminal domain	3 of 19	2.5	4.31e-05
CL:5657	Beta-oxidation of pristanoyl-CoA	2 of 5	2.91	0.0014
CL:5644	Mixed, incl. Thiolase, C-terminal domain, and delta(3)-delta(2)-enoyl-CoA isomerase activity	2 of 7	2.76	0.0022
Gene:	ATP8A2
GO-term	Molecular function	Count in network	Strength	False discovery rate
GO:0140326	ATPase-coupled intramembrane lipid transporter activity	3 of 23	2.38	0.00093
GO-term	Local network cluster (STRING)	Count in network	Strength	False discovery rate
CL:28801	Aminophospholipid flippase activity, and P-type manganese transporter activity	2 of 6	3.53	0.00062
